# Supplementary material for: Crystal structure of N-(3-chloro-1-methyl-1H-indazol-5-yl)-4-meth­oxy­benzene­sulfonamide
Source: Acta Crystallogr Sect E Struct Rep Online. 2014 Aug 9;70(Pt 9):o983–4. doi: 10.1107/S1600536814017747 (PMC4186104; doi:10.1107/S1600536814017747)
Supplement: Supplementary file 1 [file e-70-0o983-sup1.cif]

##############################################################################
#                                                                            #
# This CIF contains the data in a paper accepted for publication in          #
# Acta Crystallographica Section E. It conforms to the requirements of       #
# Notes for Authors for Acta Crystallographica Section E, and has been       #
# peer reviewed under the auspices of the IUCr Commission on Journals.       #
#                                                                            #
# Full details of the Crystallographic Information File format               #
# are given in the paper "The Crystallographic Information File (CIF):       #
# a New Standard Archive File for Crystallography" by S. R. Hall, F. H.      #
# Allen and I. D. Brown [Acta Cryst. (1991), A47, 655-685].                  #
#                                                                            #
# The current version of the core CIF dictionary is obtainable from          #
# ftp://ftp.iucr.org/pub/cif_core.dic.                                       #
#                                                                            #
# Software is freely available for graphical display of the structure(s)     #
# in this CIF. For information consult the CIF software page                 #
# http://www.iucr.org/resources/cif/software.                                #
#                                                                            #
# This file may be used for bona fide research purposes within the           #
# scientific community so long as proper attribution is given to the journal # 
# article from which it was obtained.                                        #
#                                                                            #
##############################################################################
data_I
_database_code_depnum_ccdc_archive 'CCDC 1017531'
_audit_creation_method     SHELXL-97
_journal_date_recd_electronic     2014-07-29
_journal_date_accepted     2014-08-01
_journal_name_full     'Acta Crystallographica, Section E'
_journal_year     2014
_journal_volume     70
_journal_issue      9
_journal_page_first     o983
_journal_page_last     o984
_journal_paper_category     HO
_journal_paper_doi     10.1107/S1600536814017747
_journal_coeditor_code     HB7261
_publ_contact_author_name     'Ahmed Gamouh'
_publ_contact_author_address
;
Laboratoire de Chimie Organique et Analytique,
Universit\'e Sultan Moulay Slimane,
Facult\'e des Sciences et Techniques, B\'eni-Mellal, BP 523, Morocco
;
_publ_contact_author_email     'a_gamouh@yahoo.fr'
_publ_contact_author_fax     '212 537 77 54 40'
_publ_contact_author_phone     '212 537 77 54 40'
_publ_section_title
;\
Crystal structure of
<i>N</i>-(3-chloro-1-methyl-1<i>H</i>-indazol-5-yl)-4-\
methoxybenzenesulfonamide
;
loop_
    _publ_author_name
    _publ_author_address
    'Chicha, Hakima'
;
Laboratoire de Chimie Organique et Analytique,
Universit\'e Sultan Moulay Slimane,
Facult\'e des Sciences et Techniques, B\'eni-Mellal, BP 523, Morocco
;
    'Rakib, El Mostapha'
;
Laboratoire de Chimie Organique et Analytique,
Universit\'e Sultan Moulay Slimane,
Facult\'e des Sciences et Techniques, B\'eni-Mellal, BP 523, Morocco
;
    'Gamouh, Ahmed'
;
Laboratoire de Chimie Organique et Analytique,
Universit\'e Sultan Moulay Slimane,
Facult\'e des Sciences et Techniques, B\'eni-Mellal, BP 523, Morocco
;
    'Saadi, Mohamed'
;
Laboratoire de Chimie du Solide Appliqu\'ee,
Facult\'e des Sciences, Universit\'e Mohammed V-Agdal
Avenue Ibn Battouta, BP. 1014, Rabat, Morocco
;
    'El Ammari, Lahcen'
;
Laboratoire de Chimie du Solide Appliqu\'ee,
Facult\'e des Sciences, Universit\'e Mohammed V-Agdal
Avenue Ibn Battouta, BP. 1014, Rabat, Morocco
;
_chemical_name_systematic
;
<i>N</i>-(3-Chloro-1-methyl-1<i>H</i>-indazol-5-yl)-4-methoxybenzenesulfonamide
;
_chemical_name_common     ?
_chemical_formula_moiety     'C15 H14 Cl N3 O3 S'
_chemical_formula_sum     'C15 H14 Cl N3 O3 S'
_chemical_formula_iupac     'C15 H14 Cl N3 O3 S'
_chemical_formula_weight     351.80
_chemical_melting_point     ?
_symmetry_cell_setting     triclinic
_symmetry_space_group_name_H-M     'P -1'
_symmetry_space_group_name_Hall     '-P 1'
loop_
    _symmetry_equiv_pos_as_xyz
    'x, y, z'
    '-x, -y, -z'
_cell_length_a     8.20230(10)
_cell_length_b     10.6312(2)
_cell_length_c     10.8957(2)
_cell_angle_alpha     117.5230(10)
_cell_angle_beta     93.0950(10)
_cell_angle_gamma     103.1660(10)
_cell_volume     806.36(2)
_cell_formula_units_Z     2
_cell_measurement_reflns_used     4526
_cell_measurement_theta_min     2.59
_cell_measurement_theta_max     29.57
_cell_measurement_temperature     296(2)
_exptl_crystal_description     Block
_exptl_crystal_colour     colourless
_exptl_crystal_size_max     0.40
_exptl_crystal_size_mid     0.36
_exptl_crystal_size_min     0.31
_exptl_crystal_density_diffrn     1.449
_exptl_crystal_density_meas     ?
_exptl_crystal_density_method     'not measured'
_exptl_crystal_F_000     364
_exptl_absorpt_coefficient_mu     0.384
_exptl_absorpt_correction_type     multi-scan
_exptl_absorpt_process_details     '(SADABS; Bruker, 2009)'
_exptl_absorpt_correction_T_min     0.6934
_exptl_absorpt_correction_T_max     0.7466
_exptl_special_details     ?
_diffrn_ambient_temperature     296(2)
_diffrn_radiation_type     MoK\a
_diffrn_radiation_wavelength     0.71073
_diffrn_radiation_source     'fine-focus sealed tube'
_diffrn_radiation_monochromator     graphite
_diffrn_measurement_device_type     'Bruker X8 APEX CCD'
_diffrn_measurement_method     '\f and \w scans'
_diffrn_reflns_number     20115
_diffrn_reflns_av_R_equivalents     0.0277
_diffrn_reflns_av_sigmaI/netI     0.0215
_diffrn_reflns_theta_min     2.59
_diffrn_reflns_theta_max     29.57
_diffrn_reflns_theta_full     29.57
_diffrn_measured_fraction_theta_max     0.999
_diffrn_measured_fraction_theta_full     0.999
_diffrn_reflns_limit_h_min     -11
_diffrn_reflns_limit_h_max     11
_diffrn_reflns_limit_k_min     -14
_diffrn_reflns_limit_k_max     14
_diffrn_reflns_limit_l_min     -15
_diffrn_reflns_limit_l_max     15
_refine_special_details
;
Refinement of <i>F</i>^2^ against all reflections. The weighted <i>R</i>-factor
<i>wR</i> and goodness of fit <i>S</i> are based on <i>F</i>^2^, conventional
<i>R</i>-factors <i>R</i> are based on <i>F</i>, with <i>F</i> set to zero for
negative <i>F</i>^2^. The threshold expression of <i>F</i>^2^ >
\s(<i>F</i>^2^) is used only for calculating <i>R</i>-factors(gt) <i>etc</i>.
and is not relevant to the choice of reflections for refinement.
<i>R</i>-factors based on <i>F</i>^2^ are statistically about twice as large
as those based on <i>F</i>, and <i>R</i>- factors based on all data will be
even larger.
;
_reflns_number_total     4526
_reflns_number_gt     3707
_reflns_threshold_expression     I>2\s(I)
_refine_ls_structure_factor_coef     Fsqd
_refine_ls_matrix_type     full
_refine_ls_R_factor_all     0.0484
_refine_ls_R_factor_gt     0.0382
_refine_ls_wR_factor_gt     0.1074
_refine_ls_wR_factor_ref     0.1160
_refine_ls_goodness_of_fit_ref     1.031
_refine_ls_restrained_S_all     1.031
_refine_ls_number_reflns     4526
_refine_ls_number_parameters     209
_refine_ls_number_restraints     0
_refine_ls_hydrogen_treatment     constr
_refine_ls_weighting_scheme     calc
_refine_ls_weighting_details
         'calc w=1/[\s^2^(Fo^2^)+(0.0620P)^2^+0.1878P] where P=(Fo^2^+2Fc^2^)/3'
_atom_sites_solution_hydrogens     geom
_atom_sites_solution_primary     direct
_atom_sites_solution_secondary     difmap
_refine_ls_shift/su_max     0.001
_refine_ls_shift/su_mean     0.000
_refine_diff_density_max     0.319
_refine_diff_density_min     -0.372
_refine_ls_extinction_method     none
_refine_ls_extinction_coef     ?
loop_
    _atom_type_symbol
    _atom_type_description
    _atom_type_scat_dispersion_real
    _atom_type_scat_dispersion_imag
    _atom_type_scat_source
    'C' 'C' 0.0033 0.0016
                         'International Tables Vol C Tables 4.2.6.8 and 6.1.1.4'
    'H' 'H' 0.0000 0.0000
                         'International Tables Vol C Tables 4.2.6.8 and 6.1.1.4'
    'N' 'N' 0.0061 0.0033
                         'International Tables Vol C Tables 4.2.6.8 and 6.1.1.4'
    'O' 'O' 0.0106 0.0060
                         'International Tables Vol C Tables 4.2.6.8 and 6.1.1.4'
    'S' 'S' 0.1246 0.1234
                         'International Tables Vol C Tables 4.2.6.8 and 6.1.1.4'
    'Cl' 'Cl' 0.1484 0.1585
                         'International Tables Vol C Tables 4.2.6.8 and 6.1.1.4'
_computing_data_collection     'APEX2 (Bruker, 2009)'
_computing_cell_refinement     'SAINT (Bruker, 2009)'
_computing_data_reduction     'SAINT (Bruker, 2009)'
_computing_structure_solution     'SHELXS97 (Sheldrick, 2008)'
_computing_structure_refinement     'SHELXL97 (Sheldrick, 2008)'
_computing_molecular_graphics     'ORTEP-3 for Windows (Farrugia, 2012)'
_computing_publication_material
                               'PLATON (Spek, 2009) and publCIF (Westrip, 2010)'
loop_
    _atom_site_type_symbol
    _atom_site_label
    _atom_site_fract_x
    _atom_site_fract_y
    _atom_site_fract_z
    _atom_site_U_iso_or_equiv
    _atom_site_adp_type
    _atom_site_calc_flag
    _atom_site_refinement_flags
    _atom_site_occupancy
    _atom_site_symmetry_multiplicity
    _atom_site_disorder_assembly
    _atom_site_disorder_group
    C C1 0.5360(3) 0.1820(2) -0.2354(2) 0.0641(5) Uani d . 1 1 . .
    H H1A 0.5166 0.1185 -0.3355 0.096 Uiso calc R 1 1 . .
    H H1B 0.4305 0.1986 -0.2072 0.096 Uiso calc R 1 1 . .
    H H1C 0.5801 0.1361 -0.1885 0.096 Uiso calc R 1 1 . .
    C C2 0.8383(2) 0.47591(16) -0.23208(15) 0.0391(3) Uani d . 1 1 . .
    C C3 0.84060(18) 0.54753(16) -0.08554(14) 0.0352(3) Uani d . 1 1 . .
    C C4 0.72093(19) 0.44264(17) -0.06796(16) 0.0397(3) Uani d . 1 1 . .
    C C5 0.6874(2) 0.4716(2) 0.06598(18) 0.0493(4) Uani d . 1 1 . .
    H H5 0.6097 0.4017 0.0787 0.059 Uiso calc R 1 1 . .
    C C6 0.7734(2) 0.60633(19) 0.17665(17) 0.0476(4) Uani d . 1 1 . .
    H H6 0.7515 0.6289 0.2662 0.057 Uiso calc R 1 1 . .
    C C7 0.8951(2) 0.71369(17) 0.16058(14) 0.0385(3) Uani d . 1 1 . .
    C C8 0.93096(19) 0.68456(16) 0.02938(14) 0.0375(3) Uani d . 1 1 . .
    H H8 1.0120 0.7532 0.0177 0.045 Uiso calc R 1 1 . .
    C C9 0.88896(18) 1.06974(16) 0.26748(13) 0.0364(3) Uani d . 1 1 . .
    C C10 0.83288(19) 1.04012(17) 0.13088(14) 0.0407(3) Uani d . 1 1 . .
    H H10 0.8815 0.9839 0.0568 0.049 Uiso calc R 1 1 . .
    C C11 0.7053(2) 1.09469(18) 0.10689(15) 0.0441(3) Uani d . 1 1 . .
    H H11 0.6677 1.0754 0.0162 0.053 Uiso calc R 1 1 . .
    C C12 0.6321(2) 1.17864(17) 0.21742(16) 0.0413(3) Uani d . 1 1 . .
    C C13 0.6836(2) 1.20357(17) 0.35215(16) 0.0435(3) Uani d . 1 1 . .
    H H13 0.6319 1.2566 0.4254 0.052 Uiso calc R 1 1 . .
    C C14 0.8118(2) 1.14935(17) 0.37674(14) 0.0413(3) Uani d . 1 1 . .
    H H14 0.8469 1.1661 0.4670 0.050 Uiso calc R 1 1 . .
    C C15 0.4427(3) 1.3276(3) 0.2942(3) 0.0797(7) Uani d . 1 1 . .
    H H15A 0.3597 1.3573 0.2564 0.120 Uiso calc R 1 1 . .
    H H15B 0.5324 1.4136 0.3600 0.120 Uiso calc R 1 1 . .
    H H15C 0.3895 1.2767 0.3414 0.120 Uiso calc R 1 1 . .
    N N1 0.65760(18) 0.32210(15) -0.19782(15) 0.0478(3) Uani d . 1 1 . .
    N N2 0.72912(18) 0.34244(15) -0.29918(14) 0.0456(3) Uani d . 1 1 . .
    N N3 0.98123(19) 0.84656(15) 0.28741(13) 0.0459(3) Uani d . 1 1 . .
    H H3N 0.9455 0.8563 0.3661 0.057(5) Uiso d R 1 1 . .
    O O1 1.16088(15) 0.99481(14) 0.19715(12) 0.0520(3) Uani d . 1 1 . .
    O O2 1.13503(15) 1.10282(14) 0.44851(11) 0.0535(3) Uani d . 1 1 . .
    O O3 0.51174(17) 1.23162(16) 0.18293(14) 0.0575(3) Uani d . 1 1 . .
    S S1 1.05777(5) 1.00891(4) 0.30176(3) 0.04069(12) Uani d . 1 1 . .
    Cl Cl1 0.95605(6) 0.54559(5) -0.32303(4) 0.05614(14) Uani d . 1 1 . .
loop_
    _atom_site_aniso_label
    _atom_site_aniso_U_11
    _atom_site_aniso_U_22
    _atom_site_aniso_U_33
    _atom_site_aniso_U_12
    _atom_site_aniso_U_13
    _atom_site_aniso_U_23
    C1 0.0617(11) 0.0421(9) 0.0786(13) 0.0032(8) 0.0160(10) 0.0262(9)
    C2 0.0482(8) 0.0355(7) 0.0327(6) 0.0140(6) 0.0112(6) 0.0147(6)
    C3 0.0424(7) 0.0354(7) 0.0325(6) 0.0176(6) 0.0115(5) 0.0170(5)
    C4 0.0443(7) 0.0386(8) 0.0420(7) 0.0166(6) 0.0133(6) 0.0215(6)
    C5 0.0585(10) 0.0506(9) 0.0507(9) 0.0187(8) 0.0230(7) 0.0315(8)
    C6 0.0631(10) 0.0545(10) 0.0396(7) 0.0273(8) 0.0224(7) 0.0285(7)
    C7 0.0492(8) 0.0416(8) 0.0314(6) 0.0243(6) 0.0126(6) 0.0174(6)
    C8 0.0468(7) 0.0363(7) 0.0308(6) 0.0157(6) 0.0108(5) 0.0154(5)
    C9 0.0443(7) 0.0328(7) 0.0264(6) 0.0081(5) 0.0090(5) 0.0110(5)
    C10 0.0462(8) 0.0430(8) 0.0263(6) 0.0092(6) 0.0109(5) 0.0128(6)
    C11 0.0498(8) 0.0489(9) 0.0311(6) 0.0088(7) 0.0072(6) 0.0197(6)
    C12 0.0446(8) 0.0372(7) 0.0413(7) 0.0073(6) 0.0085(6) 0.0203(6)
    C13 0.0540(9) 0.0394(8) 0.0344(7) 0.0165(7) 0.0153(6) 0.0137(6)
    C14 0.0535(8) 0.0406(8) 0.0256(6) 0.0146(6) 0.0103(6) 0.0120(5)
    C15 0.0883(16) 0.0877(17) 0.0909(17) 0.0560(14) 0.0333(14) 0.0502(14)
    N1 0.0523(8) 0.0374(7) 0.0485(7) 0.0079(6) 0.0134(6) 0.0187(6)
    N2 0.0536(8) 0.0367(7) 0.0393(6) 0.0111(6) 0.0103(6) 0.0134(5)
    N3 0.0649(8) 0.0476(8) 0.0272(5) 0.0231(6) 0.0116(5) 0.0165(5)
    O1 0.0485(6) 0.0604(8) 0.0370(5) 0.0149(5) 0.0163(5) 0.0151(5)
    O2 0.0533(7) 0.0610(8) 0.0281(5) 0.0122(6) 0.0018(4) 0.0097(5)
    O3 0.0610(7) 0.0654(8) 0.0594(7) 0.0281(6) 0.0141(6) 0.0362(7)
    S1 0.0437(2) 0.0454(2) 0.02480(16) 0.01330(15) 0.00761(13) 0.01019(14)
    Cl1 0.0743(3) 0.0487(2) 0.0361(2) 0.0060(2) 0.01902(18) 0.01758(17)
_geom_special_details
;
All e.s.d.'s (except the e.s.d. in the dihedral angle between two l.s. planes)
are estimated using the full covariance matrix. The cell e.s.d.'s are taken
into account individually in the estimation of e.s.d.'s in distances, angles
and torsion angles; correlations between e.s.d.'s in cell parameters are only
used when they are defined by crystal symmetry. An approximate (isotropic)
treatment of cell e.s.d.'s is used for estimating e.s.d.'s involving l.s.
planes.
;
loop_
    _geom_bond_atom_site_label_1
    _geom_bond_atom_site_label_2
    _geom_bond_site_symmetry_2
    _geom_bond_distance
    _geom_bond_publ_flag
    C1 N1 . 1.448(2) ?
    C1 H1A . 0.9600 ?
    C1 H1B . 0.9600 ?
    C1 H1C . 0.9600 ?
    C2 N2 . 1.320(2) ?
    C2 C3 . 1.4129(18) ?
    C2 Cl1 . 1.7085(15) ?
    C3 C8 . 1.401(2) ?
    C3 C4 . 1.401(2) ?
    C4 N1 . 1.362(2) ?
    C4 C5 . 1.403(2) ?
    C5 C6 . 1.362(2) ?
    C5 H5 . 0.9300 ?
    C6 C7 . 1.419(2) ?
    C6 H6 . 0.9300 ?
    C7 C8 . 1.3796(19) ?
    C7 N3 . 1.4283(19) ?
    C8 H8 . 0.9300 ?
    C9 C14 . 1.3884(19) ?
    C9 C10 . 1.3974(18) ?
    C9 S1 . 1.7465(16) ?
    C10 C11 . 1.374(2) ?
    C10 H10 . 0.9300 ?
    C11 C12 . 1.392(2) ?
    C11 H11 . 0.9300 ?
    C12 O3 . 1.357(2) ?
    C12 C13 . 1.388(2) ?
    C13 C14 . 1.378(2) ?
    C13 H13 . 0.9300 ?
    C14 H14 . 0.9300 ?
    C15 O3 . 1.423(3) ?
    C15 H15A . 0.9600 ?
    C15 H15B . 0.9600 ?
    C15 H15C . 0.9600 ?
    N1 N2 . 1.3577(19) ?
    N3 S1 . 1.6260(15) ?
    N3 H3N . 0.8897 ?
    O1 S1 . 1.4286(11) ?
    O2 S1 . 1.4429(11) ?
loop_
    _geom_angle_atom_site_label_1
    _geom_angle_atom_site_label_2
    _geom_angle_atom_site_label_3
    _geom_angle_site_symmetry_1
    _geom_angle_site_symmetry_3
    _geom_angle
    _geom_angle_publ_flag
    N1 C1 H1A . . 109.5 ?
    N1 C1 H1B . . 109.5 ?
    H1A C1 H1B . . 109.5 ?
    N1 C1 H1C . . 109.5 ?
    H1A C1 H1C . . 109.5 ?
    H1B C1 H1C . . 109.5 ?
    N2 C2 C3 . . 112.74(13) ?
    N2 C2 Cl1 . . 120.30(11) ?
    C3 C2 Cl1 . . 126.95(12) ?
    C8 C3 C4 . . 121.43(13) ?
    C8 C3 C2 . . 135.32(14) ?
    C4 C3 C2 . . 103.24(13) ?
    N1 C4 C3 . . 107.20(13) ?
    N1 C4 C5 . . 131.85(15) ?
    C3 C4 C5 . . 120.95(14) ?
    C6 C5 C4 . . 117.13(15) ?
    C6 C5 H5 . . 121.4 ?
    C4 C5 H5 . . 121.4 ?
    C5 C6 C7 . . 122.58(14) ?
    C5 C6 H6 . . 118.7 ?
    C7 C6 H6 . . 118.7 ?
    C8 C7 C6 . . 120.47(14) ?
    C8 C7 N3 . . 123.47(14) ?
    C6 C7 N3 . . 115.98(13) ?
    C7 C8 C3 . . 117.42(14) ?
    C7 C8 H8 . . 121.3 ?
    C3 C8 H8 . . 121.3 ?
    C14 C9 C10 . . 120.00(14) ?
    C14 C9 S1 . . 119.80(11) ?
    C10 C9 S1 . . 120.20(11) ?
    C11 C10 C9 . . 119.45(13) ?
    C11 C10 H10 . . 120.3 ?
    C9 C10 H10 . . 120.3 ?
    C10 C11 C12 . . 120.42(13) ?
    C10 C11 H11 . . 119.8 ?
    C12 C11 H11 . . 119.8 ?
    O3 C12 C13 . . 124.39(14) ?
    O3 C12 C11 . . 115.54(14) ?
    C13 C12 C11 . . 120.08(15) ?
    C14 C13 C12 . . 119.65(14) ?
    C14 C13 H13 . . 120.2 ?
    C12 C13 H13 . . 120.2 ?
    C13 C14 C9 . . 120.33(13) ?
    C13 C14 H14 . . 119.8 ?
    C9 C14 H14 . . 119.8 ?
    O3 C15 H15A . . 109.5 ?
    O3 C15 H15B . . 109.5 ?
    H15A C15 H15B . . 109.5 ?
    O3 C15 H15C . . 109.5 ?
    H15A C15 H15C . . 109.5 ?
    H15B C15 H15C . . 109.5 ?
    N2 N1 C4 . . 111.53(13) ?
    N2 N1 C1 . . 119.65(15) ?
    C4 N1 C1 . . 128.76(15) ?
    C2 N2 N1 . . 105.29(12) ?
    C7 N3 S1 . . 125.87(10) ?
    C7 N3 H3N . . 116.4 ?
    S1 N3 H3N . . 109.8 ?
    C12 O3 C15 . . 117.58(15) ?
    O1 S1 O2 . . 119.16(7) ?
    O1 S1 N3 . . 108.43(7) ?
    O2 S1 N3 . . 104.11(7) ?
    O1 S1 C9 . . 107.91(7) ?
    O2 S1 C9 . . 108.05(7) ?
    N3 S1 C9 . . 108.82(7) ?
loop_
    _geom_hbond_atom_site_label_D
    _geom_hbond_atom_site_label_H
    _geom_hbond_atom_site_label_A
    _geom_hbond_site_symmetry_A
    _geom_hbond_distance_DH
    _geom_hbond_distance_HA
    _geom_hbond_distance_DA
    _geom_hbond_angle_DHA
    N3 H3N O2 2_776 0.89 2.04 2.9286(17) 175
    C5 H5 O3 1_545 0.93 2.56 3.426(2) 156
_iucr_refine_instructions_details
;
TITL EL13_D577_DRX18HM1M2_0m in P-1
CELL  0.71073   8.2023  10.6312  10.8957  117.523   93.095  103.166
ZERR     2.00   0.0001   0.0002   0.0002    0.001    0.001    0.001
LATT   1
SFAC  C    H    N    O    S    CL
UNIT  30    28   6    6   2    2
MERG   2
SHEL  60 0.72
FMAP   2
PLAN   6
ACTA
BOND
BOND $H
HTAB 2.6
HTAB N3 O2_$1
HTAB C5 O3_$2
eqiv $1 -x+2, -y+2, -z+1
eqiv $2 x, -1+y, z
L.S.  10
rem dfix 0.89 0.001 N3 H3N
TEMP    23.00
WGHT    0.062000    0.187800
FVAR       0.57581
C1    1    0.535960    0.182004   -0.235411    11.00000    0.06174    0.04206 =
         0.07857    0.02625    0.01599    0.00320
AFIX  33
H1A   2    0.516596    0.118461   -0.335451    11.00000   -1.50000
H1B   2    0.430534    0.198597   -0.207175    11.00000   -1.50000
H1C   2    0.580104    0.136072   -0.188528    11.00000   -1.50000
AFIX   0
C2    1    0.838343    0.475911   -0.232082    11.00000    0.04818    0.03552 =
         0.03267    0.01466    0.01125    0.01396
C3    1    0.840597    0.547532   -0.085537    11.00000    0.04237    0.03543 =
         0.03249    0.01699    0.01153    0.01758
C4    1    0.720933    0.442643   -0.067964    11.00000    0.04434    0.03860 =
         0.04195    0.02150    0.01326    0.01664
C5    1    0.687380    0.471564    0.065983    11.00000    0.05851    0.05058 =
         0.05070    0.03151    0.02296    0.01868
AFIX  43
H5    2    0.609746    0.401738    0.078690    11.00000   -1.20000
AFIX   0
C6    1    0.773407    0.606331    0.176647    11.00000    0.06309    0.05447 =
         0.03959    0.02847    0.02245    0.02731
AFIX  43
H6    2    0.751524    0.628885    0.266243    11.00000   -1.20000
AFIX   0
C7    1    0.895134    0.713686    0.160579    11.00000    0.04917    0.04157 =
         0.03136    0.01743    0.01256    0.02430
C8    1    0.930959    0.684556    0.029384    11.00000    0.04676    0.03627 =
         0.03083    0.01538    0.01083    0.01573
AFIX  43
H8    2    1.011970    0.753246    0.017710    11.00000   -1.20000
AFIX   0
C9    1    0.888960    1.069742    0.267477    11.00000    0.04433    0.03283 =
         0.02636    0.01097    0.00901    0.00811
C10   1    0.832880    1.040115    0.130883    11.00000    0.04615    0.04299 =
         0.02634    0.01279    0.01087    0.00922
AFIX  43
H10   2    0.881512    0.983911    0.056833    11.00000   -1.20000
AFIX   0
C11   1    0.705327    1.094694    0.106889    11.00000    0.04975    0.04886 =
         0.03106    0.01968    0.00723    0.00885
AFIX  43
H11   2    0.667667    1.075423    0.016199    11.00000   -1.20000
AFIX   0
C12   1    0.632092    1.178645    0.217423    11.00000    0.04458    0.03718 =
         0.04127    0.02028    0.00851    0.00725
C13   1    0.683645    1.203574    0.352153    11.00000    0.05402    0.03941 =
         0.03439    0.01374    0.01534    0.01647
AFIX  43
H13   2    0.631930    1.256602    0.425445    11.00000   -1.20000
AFIX   0
C14   1    0.811835    1.149348    0.376743    11.00000    0.05348    0.04058 =
         0.02560    0.01197    0.01032    0.01462
AFIX  43
H14   2    0.846881    1.166148    0.466974    11.00000   -1.20000
AFIX   0
C15   1    0.442707    1.327590    0.294241    11.00000    0.08831    0.08769 =
         0.09094    0.05019    0.03334    0.05596
AFIX  33
H15A  2    0.359674    1.357257    0.256350    11.00000   -1.50000
H15B  2    0.532411    1.413551    0.360018    11.00000   -1.50000
H15C  2    0.389477    1.276682    0.341427    11.00000   -1.50000
AFIX   0
N1    3    0.657603    0.322102   -0.197819    11.00000    0.05226    0.03744 =
         0.04854    0.01871    0.01339    0.00787
N2    3    0.729116    0.342439   -0.299180    11.00000    0.05360    0.03667 =
         0.03934    0.01342    0.01029    0.01111
N3    3    0.981232    0.846561    0.287414    11.00000    0.06490    0.04763 =
         0.02718    0.01647    0.01158    0.02314
AFIX   3
H3N   2    0.945455    0.856251    0.366131    11.00000    0.05693
AFIX   0
O1    4    1.160877    0.994805    0.197149    11.00000    0.04853    0.06036 =
         0.03704    0.01507    0.01634    0.01495
O2    4    1.135034    1.102817    0.448509    11.00000    0.05327    0.06101 =
         0.02808    0.00969    0.00179    0.01224
O3    4    0.511742    1.231620    0.182926    11.00000    0.06098    0.06538 =
         0.05942    0.03618    0.01414    0.02806
S1    5    1.057768    1.008911    0.301763    11.00000    0.04368    0.04543 =
         0.02480    0.01019    0.00761    0.01330
CL1   6    0.956053    0.545590   -0.323031    11.00000    0.07433    0.04873 =
         0.03614    0.01758    0.01902    0.00604
HKLF 4
REM  EL13_D577_DRX18HM1M2_0m in P-1
REM R1 =  0.0382 for   3707 Fo > 4sig(Fo)  and  0.0484 for all   4526 data
REM    209 parameters refined using      0 restraints
END
WGHT      0.0620      0.1881
REM Highest difference peak  0.319,  deepest hole -0.372,  1-sigma level  0.047
Q1    1   0.9555  1.0436  0.2858  11.00000  0.05    0.32
Q2    1   0.7839  0.5048 -0.0704  11.00000  0.05    0.31
Q3    1   0.4398  0.1624 -0.3121  11.00000  0.05    0.30
Q4    1   1.0266  0.9216  0.2878  11.00000  0.05    0.30
Q5    1   0.8592  1.1205  0.3179  11.00000  0.05    0.28
Q6    1   0.8619  1.0614  0.2063  11.00000  0.05    0.27
;
