# Supplementary material for: Crystal structure of N-(3-chloro-1-methyl-1H-indazol-5-yl)-4-meth­oxy­benzene­sulfonamide
Source: Acta Crystallogr Sect E Struct Rep Online. 2014 Aug 9;70(Pt 9):o983–4. doi: 10.1107/S1600536814017747 (PMC4186104; doi:10.1107/S1600536814017747)
Supplement: Supplementary file 2 [file e-70-0o983-Isup2.hkl]

# 
# h,k,l, Fc-squared, Fo-squared, sigma(Fo-squared) and status flag 
# 
data_I
_shelx_title ' EL13_D577_DRX18HM1M2_0m in P-1' 
_shelx_refln_list_code          4 
_shelx_F_calc_maximum      176.76 
_exptl_crystal_F_000       364.00 
_reflns_d_resolution_high  0.7201 
 
loop_ 
 _symmetry_equiv_pos_as_xyz 
 'x, y, z' 
 '-x, -y, -z' 
 
_cell_length_a     8.2023 
_cell_length_b    10.6312 
_cell_length_c    10.8957 
_cell_angle_alpha 117.523 
_cell_angle_beta   93.095 
_cell_angle_gamma 103.166 
 
_shelx_F_squared_multiplier     1.000 
 
loop_ 
 _refln_index_h 
 _refln_index_k 
 _refln_index_l 
 _refln_F_squared_calc 
 _refln_F_squared_meas 
 _refln_F_squared_sigma 
 _refln_observed_status 
   1   0   0     4528.20     4181.62    107.79 o 
   2   0   0      230.40      185.57      2.55 o 
   3   0   0        0.90       -0.08      0.19 o 
   4   0   0        5.42       10.65      0.53 o 
   5   0   0      232.92      259.52      3.45 o 
   6   0   0       82.92       81.02      1.61 o 
   7   0   0        2.35        1.29      0.49 o 
   8   0   0       61.51       64.76      2.12 o 
   9   0   0       79.23       80.97      2.45 o 
  10   0   0       20.37       21.80      1.86 o 
 -11   1   0        2.63        1.65      1.22 o 
 -10   1   0        2.48        1.16      1.00 o 
  -9   1   0        5.68        5.63      0.93 o 
  -8   1   0        0.54        0.82      0.61 o 
  -7   1   0       48.23       49.27      1.73 o 
  -6   1   0       73.26       73.16      1.47 o 
  -5   1   0       74.16       81.23      1.47 o 
  -4   1   0      310.60      364.57      4.38 o 
  -3   1   0        6.66        9.50      0.51 o 
  -2   1   0     4961.15     4820.03     47.98 o 
  -1   1   0       91.58       90.43      1.12 o 
   1   1   0     2729.80     2803.29     22.56 o 
   2   1   0     1001.82     1047.95     13.21 o 
   3   1   0     1831.99     1892.84     20.36 o 
   4   1   0      297.61      284.61      4.67 o 
   5   1   0      141.69      148.87      3.17 o 
   6   1   0       16.81       18.39      0.92 o 
   7   1   0        0.61        0.38      0.46 o 
   8   1   0       12.23       13.31      1.16 o 
   9   1   0        2.03        1.81      0.79 o 
  10   1   0        5.92        5.89      1.15 o 
 -11   2   0        8.94       11.48      1.61 o 
 -10   2   0       22.00       23.41      1.88 o 
  -9   2   0       65.33       64.78      2.12 o 
  -8   2   0       39.13       38.93      1.59 o 
  -7   2   0        0.17        0.44      0.44 o 
  -6   2   0       22.24       28.34      1.15 o 
  -5   2   0        3.10        0.62      0.30 o 
  -4   2   0        3.18        0.00      0.23 o 
  -3   2   0      405.41      456.99      5.62 o 
  -2   2   0      549.68      696.13      7.60 o 
  -1   2   0     3859.29     3982.11     45.91 o 
   0   2   0     2045.72     2098.61     19.51 o 
   1   2   0    10202.61    10317.31    112.31 o 
   2   2   0        8.33        7.89      0.47 o 
   3   2   0      106.14      101.30      1.57 o 
   4   2   0      105.34      116.25      1.74 o 
   5   2   0       60.76       58.02      1.22 o 
   6   2   0       14.25       16.94      0.85 o 
   7   2   0       35.35       36.35      1.56 o 
   8   2   0       88.80       89.30      3.21 o 
   9   2   0       77.43       81.01      2.63 o 
  10   2   0       20.46       21.93      2.03 o 
 -11   3   0        3.85        5.21      2.33 o 
 -10   3   0        4.27        2.47      1.22 o 
  -9   3   0        7.04        3.78      0.96 o 
  -8   3   0       29.77       34.25      1.73 o 
  -7   3   0        0.80        1.89      0.56 o 
  -6   3   0       30.63       36.89      1.58 o 
  -5   3   0        0.01       -0.27      0.27 o 
  -4   3   0       84.46      110.48      1.86 o 
  -3   3   0       91.29       94.06      1.50 o 
  -2   3   0       13.28       11.58      0.61 o 
  -1   3   0       90.54       87.46      1.42 o 
   0   3   0        6.94       11.58      0.49 o 
   1   3   0      287.79      330.41      3.64 o 
   2   3   0      135.71      144.32      2.00 o 
   3   3   0      187.93      175.02      2.46 o 
   4   3   0       73.93       75.06      1.48 o 
   5   3   0      128.01      119.97      1.98 o 
   6   3   0      353.17      335.53      6.14 o 
   7   3   0       96.13       94.18      2.27 o 
   8   3   0        9.34       11.54      1.12 o 
   9   3   0       24.18       23.62      1.57 o 
 -11   4   0        3.12        4.23      1.44 o 
 -10   4   0       35.84       38.78      2.60 o 
  -9   4   0      132.57      136.82      4.05 o 
  -8   4   0      176.90      188.34      3.66 o 
  -7   4   0       75.96       77.67      2.70 o 
  -6   4   0       22.26       24.62      1.01 o 
  -5   4   0       62.59       71.66      1.71 o 
  -4   4   0      144.56      124.00      1.85 o 
  -3   4   0       12.42        7.00      0.44 o 
  -2   4   0      105.46       99.32      1.60 o 
  -1   4   0      523.12      530.59      8.28 o 
   0   4   0      462.30      462.28      5.34 o 
   1   4   0      330.32      340.07      3.84 o 
   2   4   0      870.18      849.11     11.60 o 
   3   4   0       13.66       14.94      0.73 o 
   4   4   0        9.95        9.75      0.66 o 
   5   4   0        3.80        4.16      0.57 o 
   6   4   0       31.34       30.31      1.47 o 
   7   4   0        4.90        5.70      0.84 o 
   8   4   0        4.01        3.82      0.88 o 
   9   4   0        8.15        8.38      1.48 o 
 -11   5   0        9.41        7.27      2.00 o 
 -10   5   0       17.13       19.50      2.03 o 
  -9   5   0       21.35       22.90      1.90 o 
  -8   5   0       11.25       12.51      1.05 o 
  -7   5   0       56.80       62.32      1.80 o 
  -6   5   0      160.97      158.47      2.99 o 
  -5   5   0      142.65      116.59      2.50 o 
  -4   5   0      462.88      524.04      6.17 o 
  -3   5   0       41.95       28.73      0.83 o 
  -2   5   0      204.81      228.77      3.42 o 
  -1   5   0        0.27        1.21      0.28 o 
   0   5   0       36.35       27.91      0.84 o 
   1   5   0       26.69       33.33      0.94 o 
   2   5   0       25.00       34.99      1.07 o 
   3   5   0       50.45       51.15      1.21 o 
   4   5   0        0.20       -0.15      0.43 o 
   5   5   0        2.78        2.16      0.70 o 
   6   5   0       64.39       63.11      1.92 o 
   7   5   0       47.93       47.29      2.00 o 
   8   5   0        6.38        6.34      1.02 o 
 -11   6   0        0.03       -0.32      1.35 o 
 -10   6   0       37.37       44.28      2.84 o 
  -9   6   0       62.71       75.30      3.07 o 
  -8   6   0      115.49      119.02      3.12 o 
  -7   6   0       52.45       57.88      2.69 o 
  -6   6   0        3.64        3.66      0.66 o 
  -5   6   0       45.57       40.67      1.32 o 
  -4   6   0       26.75       23.10      1.16 o 
  -3   6   0      104.48      116.44      2.50 o 
  -2   6   0       72.17       76.17      1.64 o 
  -1   6   0        8.81        8.10      0.59 o 
   0   6   0      586.69      614.00      7.16 o 
   1   6   0      170.25      165.38      3.26 o 
   2   6   0      260.38      248.61      3.26 o 
   3   6   0      365.09      369.98      4.57 o 
   4   6   0        4.24        3.67      0.55 o 
   5   6   0       15.60       14.05      1.19 o 
   6   6   0        2.12        2.57      0.73 o 
   7   6   0        4.83        4.64      1.01 o 
   8   6   0        5.22        4.50      1.13 o 
 -10   7   0       11.86       11.26      1.73 o 
  -9   7   0       37.86       38.10      2.60 o 
  -8   7   0        9.79        9.93      1.16 o 
  -7   7   0        0.16       -0.18      0.52 o 
  -6   7   0        9.51        8.36      0.83 o 
  -5   7   0      586.75      585.17      8.41 o 
  -4   7   0       99.09       94.94      2.42 o 
  -3   7   0      375.40      396.49      6.59 o 
  -2   7   0      450.40      441.82      7.27 o 
  -1   7   0      112.05      109.05      2.67 o 
   0   7   0      167.37      159.70      2.66 o 
   1   7   0      853.54      812.11     10.26 o 
   2   7   0        1.72        1.94      0.51 o 
   3   7   0       33.92       36.51      1.36 o 
   4   7   0       45.82       45.42      2.23 o 
   5   7   0       34.06       34.84      1.64 o 
   6   7   0       32.35       36.39      2.75 o 
   7   7   0       12.89       14.53      1.74 o 
 -10   8   0        0.00        1.36      1.09 o 
  -9   8   0       16.93       19.63      1.97 o 
  -8   8   0       11.55       16.04      1.64 o 
  -7   8   0       29.27       33.29      1.81 o 
  -6   8   0       20.84       22.82      1.28 o 
  -5   8   0       58.05       55.65      1.66 o 
  -4   8   0      253.13      246.68      4.74 o 
  -3   8   0      137.97      127.26      2.90 o 
  -2   8   0       19.55       25.86      1.36 o 
  -1   8   0      106.38      111.50      2.71 o 
   0   8   0       55.50       59.80      1.72 o 
   1   8   0        1.65        0.42      0.48 o 
   2   8   0       24.72       23.47      1.20 o 
   3   8   0        0.01       -0.43      0.58 o 
   4   8   0       13.92       16.72      1.33 o 
   5   8   0        0.20        0.34      0.86 o 
   6   8   0        3.88        5.41      0.99 o 
 -10   9   0        9.85        8.33      1.92 o 
  -9   9   0       33.16       28.03      2.25 o 
  -8   9   0       34.18       39.52      2.60 o 
  -7   9   0        4.10        5.10      1.04 o 
  -6   9   0        9.61        7.91      1.09 o 
  -5   9   0        4.85        2.99      0.73 o 
  -4   9   0      184.74      180.69      5.22 o 
  -3   9   0      140.79      142.23      3.24 o 
  -2   9   0        0.57        0.21      0.55 o 
  -1   9   0       41.07       38.66      2.21 o 
   0   9   0      190.17      176.51      3.45 o 
   1   9   0       40.17       38.63      1.74 o 
   2   9   0       29.37       24.45      1.65 o 
   3   9   0        1.60        0.53      0.82 o 
   4   9   0        6.58        7.16      1.33 o 
   5   9   0       22.55       23.31      1.87 o 
  -9  10   0        0.32        0.23      1.37 o 
  -8  10   0        4.20        4.25      1.34 o 
  -7  10   0       11.20       11.91      1.62 o 
  -6  10   0       10.56       11.15      1.24 o 
  -5  10   0        8.51        7.39      1.60 o 
  -4  10   0       12.16       12.37      1.35 o 
  -3  10   0       41.32       40.90      3.95 o 
  -2  10   0        4.20        5.05      1.26 o 
  -1  10   0        0.37       -0.46      1.31 o 
   0  10   0        1.25        2.11      1.28 o 
   1  10   0        7.45        7.93      1.33 o 
   2  10   0        1.48        3.12      1.04 o 
   3  10   0        9.62       15.10      1.59 o 
   4  10   0        6.50        4.68      1.96 o 
  -8  11   0        7.79        4.02      1.67 o 
  -7  11   0        9.00        9.17      1.68 o 
  -6  11   0        0.21       -0.73      0.84 o 
  -5  11   0        3.49        4.22      1.49 o 
  -4  11   0        3.39        4.22      1.28 o 
  -3  11   0       22.40       22.27      3.62 o 
  -2  11   0       39.16       41.59      3.20 o 
  -1  11   0       64.30       69.23      3.63 o 
   0  11   0       59.66       55.74      3.84 o 
   1  11   0        3.62        3.42      1.22 o 
   2  11   0        0.31       -0.15      0.98 o 
   3  11   0        0.29       -0.36      1.09 o 
  -7  12   0        0.01       -1.36      2.56 o 
  -6  12   0        2.45       -0.05      1.37 o 
  -5  12   0        8.75        8.92      1.80 o 
  -4  12   0        0.30        0.25      1.16 o 
  -3  12   0       23.24       19.50      4.37 o 
  -2  12   0       31.58       30.61      2.99 o 
  -1  12   0        0.27        1.21      1.49 o 
   0  12   0        0.13       -1.51      1.51 o 
   1  12   0        4.08        0.95      2.87 o 
  -4  13   0        2.63        2.41      2.71 o 
  -3  13   0        0.00       -1.51      1.51 o 
  -2  13   0       15.97       18.70      3.62 o 
   1 -13   1        9.39        9.63      2.23 o 
   2 -13   1        3.03        2.21      1.59 o 
   3 -13   1        4.07        5.58      1.71 o 
   4 -13   1        4.39        2.39      1.59 o 
   5 -13   1        0.15       -0.50      1.23 o 
   6 -13   1       13.71       13.97      1.90 o 
  -2 -12   1        5.78        4.08      1.80 o 
  -1 -12   1       19.87       22.75      3.47 o 
   0 -12   1        2.49        4.13      1.67 o 
   1 -12   1        1.22        0.53      1.37 o 
   2 -12   1        0.15        0.53      1.37 o 
   3 -12   1       30.86       29.12      2.87 o 
   4 -12   1        5.38        3.02      1.49 o 
   5 -12   1        0.16        0.30      1.28 o 
   6 -12   1        1.45       -0.64      1.06 o 
   7 -12   1        7.46        5.42      1.44 o 
  -3 -11   1       37.67       35.92      3.51 o 
  -2 -11   1       16.93       18.27      1.90 o 
  -1 -11   1        0.03        0.90      1.28 o 
   0 -11   1        0.23       -1.18      1.36 o 
   1 -11   1       41.31       39.71      3.18 o 
   2 -11   1      188.41      179.67      6.48 o 
   3 -11   1        4.87        3.04      2.56 o 
   4 -11   1       12.40       10.36      2.11 o 
   5 -11   1       32.22       38.59      3.20 o 
   6 -11   1        5.94        6.26      1.27 o 
   7 -11   1        3.82        4.46      1.33 o 
   8 -11   1       27.26       31.44      2.49 o 
  -5 -10   1        0.42        1.30      1.27 o 
  -4 -10   1        0.12        0.31      1.31 o 
  -3 -10   1        0.25        0.39      0.84 o 
  -2 -10   1       65.53       74.09      2.54 o 
  -1 -10   1        0.61        3.40      0.84 o 
   0 -10   1        1.44        2.86      1.25 o 
   1 -10   1       20.89       23.06      1.53 o 
   2 -10   1        1.47        1.32      0.77 o 
   3 -10   1       94.67       92.25      2.64 o 
   4 -10   1      100.49      103.07      3.98 o 
   5 -10   1        9.38       10.31      1.39 o 
   6 -10   1       23.57       20.36      1.84 o 
   7 -10   1       26.95       22.82      2.03 o 
   8 -10   1        6.46        6.76      1.96 o 
   9 -10   1        0.19        0.92      1.09 o 
  -6  -9   1       20.29       16.96      2.05 o 
  -5  -9   1       11.63       12.69      1.47 o 
  -4  -9   1      108.43      113.16      2.96 o 
  -3  -9   1       60.39       63.83      2.07 o 
  -2  -9   1      126.43      120.82      2.87 o 
  -1  -9   1      130.87      140.62      3.01 o 
   0  -9   1        5.24        5.60      1.18 o 
   1  -9   1      248.03      236.14      4.67 o 
   2  -9   1      101.87       97.65      2.56 o 
   3  -9   1      223.87      218.24      4.37 o 
   4  -9   1       93.41       89.98      2.52 o 
   5  -9   1       94.14       93.72      2.64 o 
   6  -9   1       33.24       33.14      1.61 o 
   7  -9   1       51.58       52.85      2.84 o 
   8  -9   1       19.69       21.38      1.97 o 
   9  -9   1       14.61       17.51      1.97 o 
  10  -9   1        0.00        0.25      1.13 o 
  -7  -8   1        2.97        2.99      1.55 o 
  -6  -8   1        3.13        2.00      0.91 o 
  -5  -8   1        0.03        0.58      0.70 o 
  -4  -8   1        0.45       -0.55      0.58 o 
  -3  -8   1        4.65        6.11      0.84 o 
  -2  -8   1        0.01        0.36      0.49 o 
  -1  -8   1       48.81       44.60      1.52 o 
   0  -8   1      150.33      139.20      2.80 o 
   1  -8   1       21.03       23.57      1.52 o 
   2  -8   1      284.38      280.96      4.58 o 
   3  -8   1       69.40       71.31      2.00 o 
   4  -8   1       25.63       25.81      1.41 o 
   5  -8   1       93.40       94.84      2.26 o 
   6  -8   1       19.12       19.22      1.22 o 
   7  -8   1        0.01        0.37      0.64 o 
   8  -8   1       11.63        9.36      1.37 o 
   9  -8   1        0.54        1.04      1.09 o 
  10  -8   1        1.77        2.36      1.33 o 
  -7  -7   1        6.63        7.32      1.00 o 
  -6  -7   1        5.78        4.21      0.77 o 
  -5  -7   1       47.51       54.33      1.86 o 
  -4  -7   1       52.21       47.29      1.63 o 
  -3  -7   1      132.51      140.17      2.62 o 
  -2  -7   1        7.97        8.81      0.64 o 
  -1  -7   1      259.31      265.18      3.61 o 
   0  -7   1       21.17       21.26      0.91 o 
   1  -7   1       19.97       21.32      1.57 o 
   2  -7   1        7.45       10.23      0.82 o 
   3  -7   1       23.38       15.30      1.01 o 
   4  -7   1      351.01      350.68      7.26 o 
   5  -7   1       30.45       28.04      1.28 o 
   6  -7   1      185.55      181.20      3.42 o 
   7  -7   1       49.50       49.31      1.89 o 
   8  -7   1       12.81       10.67      1.19 o 
   9  -7   1        0.43       -1.01      1.01 o 
  10  -7   1        0.69        0.64      0.98 o 
  -8  -6   1        0.46        0.38      0.88 o 
  -7  -6   1        0.44       -0.15      0.85 o 
  -6  -6   1        1.68        0.77      0.65 o 
  -5  -6   1        0.73       -0.46      0.46 o 
  -4  -6   1      245.28      225.88      3.16 o 
  -3  -6   1       23.61       24.46      0.95 o 
  -2  -6   1      135.79      145.72      2.50 o 
  -1  -6   1       45.23       49.43      1.41 o 
   0  -6   1        6.52        4.92      0.42 o 
   1  -6   1      217.53      204.99      3.34 o 
   2  -6   1      202.01      230.27      3.61 o 
   3  -6   1      346.67      335.51      5.58 o 
   4  -6   1      132.18      133.88      3.32 o 
   5  -6   1      172.72      155.40      2.88 o 
   6  -6   1       25.49       22.55      1.42 o 
   7  -6   1       30.56       27.38      1.37 o 
   8  -6   1       23.23       25.40      1.66 o 
   9  -6   1        3.00        4.27      1.15 o 
  10  -6   1       19.84       18.67      2.41 o 
  11  -6   1       15.53       14.91      2.03 o 
  -9  -5   1        5.50        4.00      1.32 o 
  -8  -5   1       17.57       13.19      1.20 o 
  -7  -5   1       21.73       21.21      1.36 o 
  -6  -5   1        7.45        7.78      0.88 o 
  -5  -5   1      204.54      184.71      3.53 o 
  -4  -5   1      382.77      387.53      4.67 o 
  -3  -5   1       47.30       40.99      1.02 o 
  -2  -5   1     1264.96     1347.62     13.87 o 
  -1  -5   1      493.60      484.11      5.70 o 
   0  -5   1     1225.07     1314.26     15.53 o 
   1  -5   1       37.74       40.05      1.02 o 
   2  -5   1       54.25       64.22      2.00 o 
   3  -5   1      216.57      231.09      3.58 o 
   4  -5   1       61.30       60.13      1.33 o 
   5  -5   1      281.44      265.63      6.08 o 
   6  -5   1        7.72       11.00      0.91 o 
   7  -5   1       13.68       10.66      0.93 o 
   8  -5   1        2.53        1.87      0.91 o 
   9  -5   1        7.25        6.45      1.07 o 
  10  -5   1        3.54        5.59      1.67 o 
  11  -5   1        1.38        1.92      1.33 o 
  -9  -4   1        1.41        2.13      1.00 o 
  -8  -4   1       30.96       29.55      1.80 o 
  -7  -4   1      207.73      202.94      4.23 o 
  -6  -4   1      113.58      111.15      2.61 o 
  -5  -4   1       11.97       10.23      0.67 o 
  -4  -4   1       56.39       58.57      1.43 o 
  -3  -4   1      667.22      695.44      7.43 o 
  -2  -4   1      535.54      612.70      6.17 o 
  -1  -4   1      407.52      454.66      5.24 o 
   0  -4   1        2.16        4.45      0.46 o 
   1  -4   1      502.46      514.25      6.87 o 
   2  -4   1     1288.44     1285.50     16.53 o 
   3  -4   1     2387.79     2534.43     32.09 o 
   4  -4   1       27.55       42.91      1.06 o 
   5  -4   1       47.32       51.27      1.25 o 
   6  -4   1      128.34      124.52      2.27 o 
   7  -4   1        0.75        1.23      0.50 o 
   8  -4   1       19.57       17.06      1.34 o 
   9  -4   1        1.51        0.90      0.75 o 
  10  -4   1        2.73        5.09      1.33 o 
  11  -4   1       18.13       16.95      2.08 o 
 -10  -3   1        2.26        2.21      1.02 o 
  -9  -3   1        0.24        0.39      0.83 o 
  -8  -3   1        0.02        0.25      0.65 o 
  -7  -3   1       10.42        9.77      0.90 o 
  -6  -3   1        9.92        7.81      0.69 o 
  -5  -3   1        8.32        8.05      0.57 o 
  -4  -3   1      151.25      152.12      2.28 o 
  -3  -3   1       56.81       47.23      1.01 o 
  -2  -3   1        5.15        4.37      0.33 o 
  -1  -3   1    11603.20    11953.94    118.55 o 
   0  -3   1     1349.76     1413.64     16.37 o 
   1  -3   1      113.37      109.31      2.07 o 
   2  -3   1     1275.66     1414.64     20.24 o 
   3  -3   1      158.50      182.77      2.56 o 
   4  -3   1     3307.59     3450.21     39.55 o 
   5  -3   1        6.57        7.50      0.59 o 
   6  -3   1       11.25        8.52      0.65 o 
   7  -3   1       57.66       53.60      1.49 o 
   8  -3   1       54.91       48.78      2.55 o 
   9  -3   1        8.08        7.15      1.38 o 
  10  -3   1        1.96        0.46      1.15 o 
  11  -3   1        1.50        1.44      1.97 o 
 -10  -2   1        0.32       -0.81      0.81 o 
  -9  -2   1        3.05        2.82      0.87 o 
  -8  -2   1       61.96       67.93      3.17 o 
  -7  -2   1      163.97      165.95      3.05 o 
  -6  -2   1      252.23      262.29      4.50 o 
  -5  -2   1        0.73        1.02      0.32 o 
  -4  -2   1        3.14        2.10      0.32 o 
  -3  -2   1      634.45      697.13      7.76 o 
  -2  -2   1     1086.22     1141.45     10.82 o 
  -1  -2   1      246.99      298.17      2.85 o 
   0  -2   1     1556.41     1720.60     13.88 o 
   1  -2   1     4180.43     4206.69     39.46 o 
   2  -2   1    31242.74    29341.20    468.71 o 
   3  -2   1     2365.77     2392.15     28.76 o 
   4  -2   1     1116.40     1082.96     12.47 o 
   5  -2   1      235.40      226.28      3.08 o 
   6  -2   1        7.43        5.33      0.55 o 
   7  -2   1        0.62       -0.03      0.44 o 
   8  -2   1       29.26       23.57      1.42 o 
   9  -2   1        9.30        7.65      1.05 o 
  10  -2   1       24.40       23.04      1.88 o 
  11  -2   1       17.14       16.97      2.01 o 
 -10  -1   1        0.81        0.77      0.92 o 
  -9  -1   1        2.19        1.90      0.97 o 
  -8  -1   1        4.98        5.35      0.88 o 
  -7  -1   1        3.78        3.82      0.67 o 
  -6  -1   1       29.74       33.31      1.24 o 
  -5  -1   1       77.82       78.10      1.61 o 
  -4  -1   1       10.30       11.55      0.60 o 
  -3  -1   1        2.93        5.30      0.45 o 
  -2  -1   1      196.49      204.37      2.15 o 
  -1  -1   1     3239.66     3256.61     28.83 o 
   1  -1   1        1.07        1.91      0.10 o 
   2  -1   1      940.54      987.23      9.41 o 
   3  -1   1      132.10      115.33      1.76 o 
   4  -1   1        3.32        2.71      0.37 o 
   5  -1   1        0.40        0.42      0.32 o 
   6  -1   1       23.03       25.35      1.00 o 
   7  -1   1        5.45        4.24      0.62 o 
   8  -1   1        0.51        0.51      0.61 o 
   9  -1   1        5.72        6.36      1.03 o 
  10  -1   1        1.29        0.45      0.97 o 
 -11   0   1        9.47        9.14      1.50 o 
 -10   0   1        2.45        2.81      1.04 o 
  -9   0   1        4.28        3.22      0.94 o 
  -8   0   1       85.60       86.67      2.20 o 
  -7   0   1      209.50      197.07      3.32 o 
  -6   0   1      145.13      147.34      2.32 o 
  -5   0   1      101.61       86.07      1.52 o 
  -4   0   1       97.65       95.30      1.40 o 
  -3   0   1      577.27      522.88      5.98 o 
  -2   0   1       63.50       56.03      0.73 o 
  -1   0   1      109.28      104.09      0.91 o 
   1   0   1     1180.33     1251.08      9.74 o 
   2   0   1     1988.54     1958.83     19.47 o 
   3   0   1      771.82      763.22      9.63 o 
   4   0   1      132.18      115.86      1.79 o 
   5   0   1      490.32      497.87      6.02 o 
   6   0   1       18.06       16.72      0.86 o 
   7   0   1       74.95       75.12      2.08 o 
   8   0   1       54.74       52.67      2.04 o 
   9   0   1       14.33       15.30      1.37 o 
  10   0   1       12.19       11.64      1.36 o 
 -11   1   1        0.86        0.26      0.97 o 
 -10   1   1        0.98        1.90      0.97 o 
  -9   1   1        1.83        1.04      0.78 o 
  -8   1   1        8.31        9.06      0.84 o 
  -7   1   1        0.37       -0.43      0.43 o 
  -6   1   1        1.81        1.60      0.42 o 
  -5   1   1      212.64      205.17      2.59 o 
  -4   1   1      110.32      131.58      1.73 o 
  -3   1   1      135.60      121.89      1.51 o 
  -2   1   1      480.69      516.80      5.01 o 
  -1   1   1      246.19      255.72      2.65 o 
   0   1   1     1347.41     1415.74     13.22 o 
   1   1   1      716.99      762.12      6.56 o 
   2   1   1      143.58      127.66      2.02 o 
   3   1   1       99.43      100.89      1.46 o 
   4   1   1      154.60      157.97      2.17 o 
   5   1   1        1.94        2.18      0.36 o 
   6   1   1       60.51       62.85      1.38 o 
   7   1   1       12.21       10.64      0.92 o 
   8   1   1       38.75       40.86      2.00 o 
   9   1   1       28.74       28.47      2.00 o 
  10   1   1        0.66        0.93      0.99 o 
 -11   2   1        1.64        1.46      1.04 o 
 -10   2   1        6.46        4.39      1.07 o 
  -9   2   1        0.11       -0.15      0.75 o 
  -8   2   1        9.86        9.10      0.85 o 
  -7   2   1      700.47      694.20      9.00 o 
  -6   2   1      794.13      759.99      9.57 o 
  -5   2   1      684.06      688.40      7.91 o 
  -4   2   1      818.26      800.51      8.92 o 
  -3   2   1      606.36      626.59      6.93 o 
  -2   2   1     1384.97     1370.96     15.30 o 
  -1   2   1        1.42        1.85      0.21 o 
   0   2   1      517.75      562.06      5.39 o 
   1   2   1      679.18      704.22      6.44 o 
   2   2   1      197.86      187.71      2.45 o 
   3   2   1      470.23      465.17      5.91 o 
   4   2   1       87.54       79.31      1.38 o 
   5   2   1        8.97        8.32      0.58 o 
   6   2   1       59.12       64.34      1.58 o 
   7   2   1        1.90        2.45      0.69 o 
   8   2   1       29.01       29.76      1.60 o 
   9   2   1        0.01       -0.68      0.68 o 
  10   2   1        2.43        3.10      1.38 o 
 -11   3   1        5.19        2.80      1.33 o 
 -10   3   1        0.27        0.21      0.98 o 
  -9   3   1        5.49        4.26      0.94 o 
  -8   3   1        0.61       -0.08      0.67 o 
  -7   3   1        3.53        2.80      0.58 o 
  -6   3   1      325.30      317.17      4.93 o 
  -5   3   1      104.24      113.70      1.94 o 
  -4   3   1       28.79       21.77      0.73 o 
  -3   3   1      200.40      156.69      2.24 o 
  -2   3   1      987.75     1143.53     13.38 o 
  -1   3   1      111.39      111.08      1.51 o 
   0   3   1       35.92       37.06      0.62 o 
   1   3   1      205.58      202.28      2.73 o 
   2   3   1      108.70      145.99      1.92 o 
   3   3   1       40.73       33.78      0.98 o 
   4   3   1        2.98        2.33      0.53 o 
   5   3   1       23.71       23.14      1.02 o 
   6   3   1       17.77       17.80      1.00 o 
   7   3   1        5.38        5.36      0.81 o 
   8   3   1       11.17       10.67      1.12 o 
   9   3   1        1.35        2.35      0.95 o 
 -11   4   1        0.84        0.32      1.06 o 
 -10   4   1        3.41        3.12      1.19 o 
  -9   4   1        0.86        0.44      0.73 o 
  -8   4   1       77.34       80.65      2.16 o 
  -7   4   1       21.19       24.20      1.62 o 
  -6   4   1     1037.55      974.34     13.10 o 
  -5   4   1      347.95      361.08      4.84 o 
  -4   4   1      236.44      222.06      3.14 o 
  -3   4   1      343.49      335.11      4.35 o 
  -2   4   1      331.03      307.35      4.00 o 
  -1   4   1      191.03      205.20      2.62 o 
   0   4   1      563.01      605.68      6.40 o 
   1   4   1       31.12       39.53      0.82 o 
   2   4   1      673.71      696.21      7.99 o 
   3   4   1      157.64      154.99      2.43 o 
   4   4   1      402.56      390.77      5.46 o 
   5   4   1      196.06      181.48      3.24 o 
   6   4   1       21.77       20.53      1.46 o 
   7   4   1       13.62       14.72      1.16 o 
   8   4   1        1.16        1.06      0.79 o 
   9   4   1        0.05       -0.64      0.94 o 
 -11   5   1        1.53        0.62      1.15 o 
 -10   5   1        0.22       -0.87      0.87 o 
  -9   5   1        5.79        4.64      0.97 o 
  -8   5   1       37.06       32.49      1.77 o 
  -7   5   1       15.50       16.49      1.47 o 
  -6   5   1        0.15       -0.44      0.45 o 
  -5   5   1      196.89      200.23      3.03 o 
  -4   5   1      108.11      104.90      1.87 o 
  -3   5   1      140.05      127.77      2.26 o 
  -2   5   1        5.89        4.22      0.45 o 
  -1   5   1      983.98     1052.26     12.60 o 
   0   5   1     1227.40     1309.23     14.36 o 
   1   5   1       26.44       24.17      0.84 o 
   2   5   1      640.27      625.23      7.37 o 
   3   5   1      742.42      707.36      9.06 o 
   4   5   1       85.91       85.27      1.97 o 
   5   5   1       12.68       13.30      0.99 o 
   6   5   1        8.74        6.76      0.97 o 
   7   5   1       11.71       11.52      1.25 o 
   8   5   1       18.57       20.86      1.70 o 
 -11   6   1        3.47        3.92      1.67 o 
 -10   6   1        1.26        1.06      1.09 o 
  -9   6   1        5.47        6.71      1.09 o 
  -8   6   1        0.61        0.02      0.67 o 
  -7   6   1       27.13       25.89      1.50 o 
  -6   6   1       47.18       39.35      1.39 o 
  -5   6   1      342.50      337.38      5.20 o 
  -4   6   1      134.02      141.59      2.38 o 
  -3   6   1        9.84        6.13      0.58 o 
  -2   6   1        1.40        0.74      0.36 o 
  -1   6   1      551.98      510.00      6.56 o 
   0   6   1       22.91       24.58      1.01 o 
   1   6   1      117.55      119.12      2.19 o 
   2   6   1        6.81        4.84      0.57 o 
   3   6   1        8.50        8.49      0.67 o 
   4   6   1       72.05       72.68      2.20 o 
   5   6   1       11.70        9.90      1.07 o 
   6   6   1        5.95        4.49      0.97 o 
   7   6   1        2.04        2.03      0.87 o 
 -10   7   1        0.06       -1.65      1.81 o 
  -9   7   1        0.88        0.94      1.02 o 
  -8   7   1       71.80       69.52      2.37 o 
  -7   7   1      126.16      113.47      3.53 o 
  -6   7   1        7.41        9.95      1.01 o 
  -5   7   1       70.93       73.96      1.88 o 
  -4   7   1       17.05       19.80      1.12 o 
  -3   7   1        8.50        7.92      0.78 o 
  -2   7   1        0.15        0.14      0.48 o 
  -1   7   1       65.41       62.84      1.64 o 
   0   7   1       41.65       46.21      1.33 o 
   1   7   1      260.47      241.45      3.79 o 
   2   7   1      262.16      260.81      4.12 o 
   3   7   1      146.64      144.49      2.45 o 
   4   7   1       36.40       34.16      1.77 o 
   5   7   1       29.57       27.11      2.08 o 
   6   7   1        2.01        1.56      0.76 o 
   7   7   1        6.40        6.22      1.05 o 
 -10   8   1       11.65       11.67      2.11 o 
  -9   8   1       30.45       31.16      2.47 o 
  -8   8   1       10.20       12.19      1.22 o 
  -7   8   1        0.59        0.74      0.88 o 
  -6   8   1        7.73        8.02      0.97 o 
  -5   8   1       12.36       13.36      1.15 o 
  -4   8   1      163.30      163.85      3.58 o 
  -3   8   1       74.14       71.86      2.03 o 
  -2   8   1      289.89      271.32      5.09 o 
  -1   8   1       35.95       38.64      1.50 o 
   0   8   1        0.06       -0.45      0.45 o 
   1   8   1       23.50       21.82      1.19 o 
   2   8   1        0.31        0.21      0.61 o 
   3   8   1        2.01        2.61      0.87 o 
   4   8   1        0.14        1.57      0.86 o 
   5   8   1        0.11        1.26      0.86 o 
   6   8   1        0.06       -0.72      0.81 o 
  -9   9   1        3.76        4.30      1.59 o 
  -8   9   1       32.98       37.06      2.96 o 
  -7   9   1       51.23       49.11      2.96 o 
  -6   9   1       62.63       65.87      2.22 o 
  -5   9   1        5.10        6.65      0.97 o 
  -4   9   1        0.32        0.95      0.74 o 
  -3   9   1       12.25       12.29      1.27 o 
  -2   9   1        2.52        3.45      0.98 o 
  -1   9   1       19.80       12.81      1.33 o 
   0   9   1       21.70       23.32      1.54 o 
   1   9   1      190.57      200.55      5.40 o 
   2   9   1      136.15      139.49      3.65 o 
   3   9   1       15.58       17.54      2.37 o 
   4   9   1       12.84       15.37      1.70 o 
   5   9   1        1.03        0.17      1.01 o 
  -9  10   1        3.30        2.56      1.49 o 
  -8  10   1        6.92        8.92      1.80 o 
  -7  10   1        2.64        4.57      1.37 o 
  -6  10   1        3.01        0.85      0.80 o 
  -5  10   1        1.35        0.57      1.26 o 
  -4  10   1        1.02        1.61      1.04 o 
  -3  10   1      103.08      103.38      4.85 o 
  -2  10   1        0.11       -0.28      1.06 o 
  -1  10   1        3.87        4.75      1.06 o 
   0  10   1        0.14        0.20      0.71 o 
   1  10   1        1.06        1.53      0.92 o 
   2  10   1        6.32        5.71      1.37 o 
   3  10   1        4.63        3.27      1.87 o 
  -8  11   1       21.10       21.00      2.87 o 
  -7  11   1       36.75       35.44      2.96 o 
  -6  11   1       18.46       17.87      3.77 o 
  -5  11   1       55.08       55.92      3.47 o 
  -4  11   1        4.01        3.43      1.15 o 
  -3  11   1       25.10       24.88      2.56 o 
  -2  11   1        0.67       -0.13      3.47 o 
  -1  11   1        1.19        0.90      1.28 o 
   0  11   1        5.24        4.52      1.49 o 
   1  11   1       10.35        8.33      2.03 o 
   2  11   1       42.23       41.26      3.04 o 
  -6  12   1        9.06        9.06      2.02 o 
  -5  12   1       12.02       17.07      2.56 o 
  -4  12   1        2.47        2.41      2.11 o 
  -3  12   1        2.51        5.13      2.41 o 
  -2  12   1        4.23        7.24      2.71 o 
  -1  12   1        9.74       12.97      3.32 o 
   0  12   1        8.05       16.29      3.62 o 
   0 -13   2        0.65        1.21      1.49 o 
   1 -13   2       10.81        7.81      4.67 o 
   2 -13   2       28.17       31.03      3.09 o 
   3 -13   2       15.59       10.64      2.13 o 
   4 -13   2       17.15       20.16      3.77 o 
   5 -13   2        0.74       -0.45      1.28 o 
   6 -13   2        0.01       -0.22      1.15 o 
  -2 -12   2        7.16       11.10      4.07 o 
  -1 -12   2        0.17       -1.56      4.07 o 
   0 -12   2       14.51       16.30      2.32 o 
   1 -12   2        0.57        0.49      1.51 o 
   2 -12   2       81.16       86.49      8.45 o 
   3 -12   2       49.82       51.70      3.73 o 
   4 -12   2       14.64       14.71      2.23 o 
   5 -12   2        8.32        7.24      1.67 o 
   6 -12   2        1.65        0.60      1.04 o 
   7 -12   2        0.01       -0.30      0.98 o 
   8 -12   2        2.85        3.26      1.31 o 
  -4 -11   2        6.96        7.53      2.41 o 
  -3 -11   2       12.08       16.89      2.45 o 
  -2 -11   2       37.30       38.20      4.95 o 
  -1 -11   2       39.30       42.81      2.72 o 
   0 -11   2       61.92       62.53      2.88 o 
   1 -11   2       66.49       68.27      2.90 o 
   2 -11   2       57.92       61.71      2.87 o 
   3 -11   2        0.02       -0.57      0.84 o 
   4 -11   2       20.30       20.96      1.84 o 
   5 -11   2        4.69        2.44      2.56 o 
   6 -11   2       55.27       53.69      3.06 o 
   7 -11   2       57.40       60.18      3.30 o 
   8 -11   2        8.04        9.28      1.55 o 
   9 -11   2        2.88        4.70      1.49 o 
  -5 -10   2        0.72        2.23      1.27 o 
  -4 -10   2        0.72        0.13      0.84 o 
  -3 -10   2        0.63        1.19      0.89 o 
  -2 -10   2        6.55        5.84      1.02 o 
  -1 -10   2        1.26        1.85      0.71 o 
   0 -10   2        3.96        5.62      1.09 o 
   1 -10   2       31.65       32.25      2.09 o 
   2 -10   2       44.35       40.06      2.25 o 
   3 -10   2       53.06       50.29      1.95 o 
   4 -10   2       37.00       37.13      2.26 o 
   5 -10   2        1.05        0.05      1.15 o 
   6 -10   2        1.38        1.27      1.00 o 
   7 -10   2        0.01        0.37      0.95 o 
   8 -10   2       19.78       19.33      1.97 o 
   9 -10   2        0.88        0.90      1.04 o 
  -6  -9   2        0.67        3.02      1.49 o 
  -5  -9   2       26.71       22.23      1.80 o 
  -4  -9   2       10.00        8.99      1.07 o 
  -3  -9   2       14.32       15.08      1.57 o 
  -2  -9   2       95.64       92.30      3.48 o 
  -1  -9   2        5.58        7.08      0.92 o 
   0  -9   2        1.46        0.96      0.96 o 
   1  -9   2      125.25      132.23      3.13 o 
   2  -9   2       33.56       35.77      1.73 o 
   3  -9   2       50.21       52.87      1.87 o 
   4  -9   2       85.93       84.30      2.37 o 
   5  -9   2        7.35        7.48      1.31 o 
   6  -9   2        7.38        9.79      1.09 o 
   7  -9   2       49.57       55.06      2.32 o 
   8  -9   2       73.10       79.01      3.34 o 
   9  -9   2       23.63       24.96      2.54 o 
  10  -9   2        4.46        1.43      1.19 o 
  -7  -8   2        0.29       -0.30      1.06 o 
  -6  -8   2       12.22        9.65      1.12 o 
  -5  -8   2        0.85        0.57      0.72 o 
  -4  -8   2       38.34       32.77      1.64 o 
  -3  -8   2       52.77       51.83      1.71 o 
  -2  -8   2      208.75      197.50      3.48 o 
  -1  -8   2        1.45        1.24      0.45 o 
   0  -8   2        9.53        9.54      0.83 o 
   1  -8   2       53.79       58.30      1.59 o 
   2  -8   2       14.24       13.30      0.99 o 
   3  -8   2       30.43       28.10      1.31 o 
   4  -8   2        7.44        4.94      0.64 o 
   5  -8   2       59.54       57.44      1.88 o 
   6  -8   2        5.08        8.42      1.05 o 
   7  -8   2       34.92       38.56      2.48 o 
   8  -8   2       10.91       13.27      1.38 o 
   9  -8   2       32.70       35.15      2.55 o 
  10  -8   2        0.02        1.89      1.27 o 
  -8  -7   2       47.23       50.74      2.96 o 
  -7  -7   2       20.27       22.15      1.91 o 
  -6  -7   2        0.00       -0.54      0.54 o 
  -5  -7   2        1.36        1.44      0.60 o 
  -4  -7   2       63.27       58.70      1.85 o 
  -3  -7   2      395.79      362.57      4.85 o 
  -2  -7   2      281.72      288.67      3.92 o 
  -1  -7   2      313.48      309.92      4.40 o 
   0  -7   2      208.67      204.11      3.45 o 
   1  -7   2      220.74      212.74      3.93 o 
   2  -7   2      688.83      678.66      9.38 o 
   3  -7   2      121.84      124.99      2.42 o 
   4  -7   2        1.51        1.47      0.55 o 
   5  -7   2        6.13        6.60      0.65 o 
   6  -7   2       73.15       84.78      2.12 o 
   7  -7   2       11.93       15.73      1.28 o 
   8  -7   2        5.51        6.39      1.06 o 
   9  -7   2        5.39        5.74      1.39 o 
  10  -7   2        2.51        2.39      1.33 o 
  -8  -6   2        0.89       -0.16      0.78 o 
  -7  -6   2        0.07       -0.08      0.72 o 
  -6  -6   2       11.24       10.01      0.87 o 
  -5  -6   2       85.49       84.31      2.02 o 
  -4  -6   2      101.52      102.25      1.96 o 
  -3  -6   2      150.51      147.12      2.35 o 
  -2  -6   2      177.55      173.73      2.57 o 
  -1  -6   2       78.78       76.45      1.41 o 
   0  -6   2      245.18      264.00      3.67 o 
   1  -6   2        6.10        7.07      0.58 o 
   2  -6   2        0.05        0.77      0.50 o 
   3  -6   2       34.15       38.38      1.27 o 
   4  -6   2      317.24      331.05      5.01 o 
   5  -6   2      121.86      130.55      2.33 o 
   6  -6   2       25.44       26.97      1.95 o 
   7  -6   2       28.27       21.59      1.35 o 
   8  -6   2       39.18       37.84      2.03 o 
   9  -6   2        6.36        5.84      1.01 o 
  10  -6   2       16.14       14.11      1.85 o 
  11  -6   2        5.81        6.61      1.62 o 
  -9  -5   2        7.75        6.55      1.37 o 
  -8  -5   2       13.50       13.59      1.27 o 
  -7  -5   2       32.40       32.37      1.56 o 
  -6  -5   2       12.80       12.49      0.95 o 
  -5  -5   2       53.81       52.38      1.49 o 
  -4  -5   2       52.87       57.78      1.17 o 
  -3  -5   2      349.70      333.22      3.69 o 
  -2  -5   2      848.26      883.37      9.91 o 
  -1  -5   2       75.28       62.78      1.15 o 
   0  -5   2     1092.13     1104.37     14.40 o 
   1  -5   2     2623.91     2669.69     33.84 o 
   2  -5   2      115.31       96.77      1.80 o 
   3  -5   2      469.52      465.05      7.35 o 
   4  -5   2     1084.88     1137.17     13.62 o 
   5  -5   2       13.05       15.81      0.86 o 
   6  -5   2      364.99      359.23      5.04 o 
   7  -5   2       44.21       44.42      1.64 o 
   8  -5   2        0.20        0.62      0.67 o 
   9  -5   2       60.63       61.53      2.46 o 
  10  -5   2       11.30       10.58      1.68 o 
  11  -5   2        0.48        1.31      1.39 o 
  -9  -4   2        6.19        4.89      1.13 o 
  -8  -4   2        0.00       -0.66      0.66 o 
  -7  -4   2        1.67        0.21      0.70 o 
  -6  -4   2       97.01       92.95      1.95 o 
  -5  -4   2       68.11       68.48      1.67 o 
  -4  -4   2       40.94       40.51      1.11 o 
  -3  -4   2        5.75        4.58      0.37 o 
  -2  -4   2     1985.91     2035.71     21.84 o 
  -1  -4   2      599.79      671.24      6.58 o 
   0  -4   2      156.64      162.05      2.27 o 
   1  -4   2       56.55       61.76      1.13 o 
   2  -4   2       13.41       12.26      0.66 o 
   3  -4   2     1914.40     2085.47     26.51 o 
   4  -4   2     3398.61     3401.07     39.10 o 
   5  -4   2      588.61      597.64      7.61 o 
   6  -4   2       78.71       72.89      1.75 o 
   7  -4   2      112.87      104.64      2.39 o 
   8  -4   2        3.00        5.97      0.97 o 
   9  -4   2        5.58        7.84      1.22 o 
  10  -4   2       16.52       17.34      1.68 o 
  11  -4   2        5.47        5.27      1.55 o 
 -10  -3   2        9.55       10.04      1.36 o 
  -9  -3   2       17.03       16.96      1.48 o 
  -8  -3   2        0.61        0.03      0.60 o 
  -7  -3   2       53.39       53.45      1.56 o 
  -6  -3   2      175.58      170.34      2.76 o 
  -5  -3   2      116.51      108.73      2.04 o 
  -4  -3   2       94.21       96.67      1.58 o 
  -3  -3   2        8.52        5.49      0.33 o 
  -2  -3   2      722.89      738.34      7.19 o 
  -1  -3   2      890.97      941.87      9.51 o 
   0  -3   2      706.30      741.98      8.06 o 
   1  -3   2       11.52       25.56      0.83 o 
   2  -3   2     2441.43     2626.55     30.16 o 
   3  -3   2      342.85      410.21      5.15 o 
   4  -3   2      476.23      486.83      6.13 o 
   5  -3   2        0.02        0.17      0.38 o 
   6  -3   2        0.96        0.85      0.47 o 
   7  -3   2        0.01       -0.30      0.40 o 
   8  -3   2       12.42       13.94      1.30 o 
   9  -3   2        1.54        1.79      0.89 o 
  10  -3   2        4.24        4.20      1.15 o 
  11  -3   2        0.62        1.21      1.33 o 
 -10  -2   2        0.47       -0.19      1.23 o 
  -9  -2   2       15.10       13.25      1.43 o 
  -8  -2   2       40.54       35.23      1.72 o 
  -7  -2   2       25.51       22.86      1.16 o 
  -6  -2   2       15.85       17.97      1.15 o 
  -5  -2   2      267.86      259.19      4.23 o 
  -4  -2   2        9.95       10.04      0.52 o 
  -3  -2   2       11.06        4.31      0.32 o 
  -2  -2   2       27.00       21.57      0.49 o 
  -1  -2   2     8942.89     8744.59     77.42 o 
   0  -2   2      369.95      364.42      3.99 o 
   1  -2   2     2072.38     2086.26     22.11 o 
   2  -2   2        0.86       -0.19      0.19 o 
   3  -2   2     1589.43     1730.48     20.04 o 
   4  -2   2      965.79      986.16     10.99 o 
   5  -2   2        5.16        3.15      0.50 o 
   6  -2   2      129.03      122.10      2.11 o 
   7  -2   2       81.24       82.96      1.97 o 
   8  -2   2       45.20       44.87      1.97 o 
   9  -2   2       27.07       30.45      2.11 o 
  10  -2   2       31.70       33.37      1.99 o 
 -10  -1   2       28.83       32.64      2.61 o 
  -9  -1   2        1.17        1.85      0.90 o 
  -8  -1   2       51.93       48.79      1.93 o 
  -7  -1   2       40.14       41.10      1.42 o 
  -6  -1   2      183.86      166.50      3.51 o 
  -5  -1   2      378.15      416.98      5.46 o 
  -4  -1   2      230.74      226.67      2.93 o 
  -3  -1   2       99.06       94.80      1.29 o 
  -2  -1   2       18.66       15.71      0.39 o 
  -1  -1   2     2355.91     2432.89     20.57 o 
   0  -1   2     2616.52     2641.80     28.31 o 
   1  -1   2       18.88       15.62      0.30 o 
   2  -1   2       78.08       72.08      1.00 o 
   3  -1   2        0.12       -0.22      0.22 o 
   4  -1   2      197.62      206.19      2.76 o 
   5  -1   2       64.04       61.33      1.28 o 
   6  -1   2       10.68       10.31      0.69 o 
   7  -1   2       26.29       25.37      1.25 o 
   8  -1   2       44.89       48.09      3.18 o 
   9  -1   2        4.59        3.82      0.93 o 
  10  -1   2       10.48        8.58      1.17 o 
 -11   0   2        0.03        0.58      1.01 o 
 -10   0   2       17.31       15.18      1.58 o 
  -9   0   2        4.91        4.64      1.01 o 
  -8   0   2        1.84        1.75      0.63 o 
  -7   0   2       49.74       47.50      1.43 o 
  -6   0   2       53.25       54.81      1.30 o 
  -5   0   2      765.98      794.28      9.01 o 
  -4   0   2     1169.71     1171.01     12.81 o 
  -3   0   2      958.27      957.90      9.73 o 
  -2   0   2     3384.65     3336.42     31.41 o 
  -1   0   2     1024.42     1071.52     13.56 o 
   0   0   2    11590.45    11425.73    227.43 o 
   1   0   2       35.17       37.85      0.55 o 
   2   0   2      346.58      339.67      3.08 o 
   3   0   2      347.30      375.52      3.71 o 
   4   0   2      149.71      170.73      2.35 o 
   5   0   2      303.47      292.11      4.00 o 
   6   0   2       17.81       20.56      0.98 o 
   7   0   2       55.58       55.56      1.53 o 
   8   0   2        7.66        9.70      0.97 o 
   9   0   2        9.21       10.78      1.08 o 
  10   0   2        5.21        7.07      1.23 o 
 -11   1   2        0.73        0.54      1.01 o 
 -10   1   2        3.09        0.65      0.92 o 
  -9   1   2       73.68       79.03      2.34 o 
  -8   1   2       20.03       19.46      1.11 o 
  -7   1   2        4.99        3.68      0.59 o 
  -6   1   2        0.09       -0.31      0.31 o 
  -5   1   2       28.17       25.54      0.86 o 
  -4   1   2       57.42       47.11      0.93 o 
  -3   1   2        7.36        6.52      0.52 o 
  -2   1   2      710.75      694.00      6.88 o 
  -1   1   2      369.91      427.57      4.30 o 
   0   1   2       82.61       74.53      0.79 o 
   1   1   2       33.41       28.62      0.48 o 
   2   1   2       75.17       75.94      0.98 o 
   3   1   2       29.50       44.53      0.85 o 
   4   1   2       58.93       60.20      1.02 o 
   5   1   2       19.21       18.39      0.86 o 
   6   1   2        0.56        0.34      0.40 o 
   7   1   2        4.28        4.23      0.99 o 
   8   1   2       25.23       23.17      1.60 o 
   9   1   2        8.14        9.48      1.23 o 
  10   1   2        0.03       -0.11      0.93 o 
 -11   2   2       19.78       19.81      3.46 o 
 -10   2   2       16.01       16.07      2.74 o 
  -9   2   2       87.84       91.05      2.45 o 
  -8   2   2       11.47       13.98      1.38 o 
  -7   2   2       17.44       16.93      0.96 o 
  -6   2   2       86.83       71.91      1.45 o 
  -5   2   2      315.63      342.71      4.23 o 
  -4   2   2     1611.70     1552.16     18.05 o 
  -3   2   2      123.50      103.88      1.73 o 
  -2   2   2      862.36      830.07      9.66 o 
  -1   2   2     3750.61     3729.44     36.85 o 
   0   2   2      656.76      672.65      7.37 o 
   1   2   2     2688.89     2883.54     26.88 o 
   2   2   2      660.48      712.99      7.99 o 
   3   2   2      158.29      170.17      2.25 o 
   4   2   2      317.26      340.96      4.10 o 
   5   2   2       30.90       32.26      1.16 o 
   6   2   2      273.32      264.43      5.77 o 
   7   2   2      182.04      188.29      3.55 o 
   8   2   2       53.40       49.55      2.03 o 
   9   2   2        3.64        4.68      1.09 o 
 -11   3   2        2.00        2.59      1.45 o 
 -10   3   2       18.57       15.09      1.76 o 
  -9   3   2       12.16       10.09      1.35 o 
  -8   3   2       32.55       32.79      2.09 o 
  -7   3   2      192.58      185.51      3.34 o 
  -6   3   2       59.09       54.54      1.33 o 
  -5   3   2      192.79      223.18      3.18 o 
  -4   3   2       29.17       43.28      0.96 o 
  -3   3   2        0.03       -0.17      0.17 o 
  -2   3   2     1524.09     1667.39     21.17 o 
  -1   3   2      130.61      144.90      1.65 o 
   0   3   2       27.26       32.32      0.61 o 
   1   3   2      294.64      300.10      3.41 o 
   2   3   2      697.71      735.48      8.33 o 
   3   3   2        9.48       13.21      0.69 o 
   4   3   2      276.30      258.77      4.54 o 
   5   3   2      420.27      410.53      8.97 o 
   6   3   2       37.11       37.98      1.49 o 
   7   3   2        4.49        5.67      0.90 o 
   8   3   2       16.78       17.55      2.03 o 
   9   3   2        0.78        1.36      0.95 o 
 -11   4   2        6.07        5.75      1.59 o 
 -10   4   2       26.82       27.33      2.17 o 
  -9   4   2      113.56      110.93      3.66 o 
  -8   4   2      145.38      150.51      3.50 o 
  -7   4   2       30.25       30.77      1.35 o 
  -6   4   2       67.86       63.84      1.61 o 
  -5   4   2       12.83        9.77      0.62 o 
  -4   4   2        0.04        0.43      0.26 o 
  -3   4   2      168.56      143.91      1.97 o 
  -2   4   2        0.35        1.39      0.40 o 
  -1   4   2       96.00       72.18      1.18 o 
   0   4   2      532.47      487.62      4.99 o 
   1   4   2      996.57      981.04     10.92 o 
   2   4   2       40.85       40.97      1.00 o 
   3   4   2      118.19      118.01      2.58 o 
   4   4   2       62.43       65.03      1.64 o 
   5   4   2       15.35       15.90      1.02 o 
   6   4   2       27.22       26.31      1.39 o 
   7   4   2       13.86       12.09      1.25 o 
   8   4   2       10.22        8.45      1.25 o 
 -11   5   2       17.42       18.78      3.62 o 
 -10   5   2       28.59       26.64      2.66 o 
  -9   5   2        9.55       10.84      1.24 o 
  -8   5   2       53.55       53.31      1.99 o 
  -7   5   2       27.76       31.63      1.96 o 
  -6   5   2      650.37      644.19      9.06 o 
  -5   5   2      221.65      208.03      3.65 o 
  -4   5   2      136.86      161.66      2.52 o 
  -3   5   2      217.70      254.92      3.53 o 
  -2   5   2       94.38      111.62      2.07 o 
  -1   5   2       30.94       32.13      0.84 o 
   0   5   2      190.03      189.06      2.46 o 
   1   5   2       38.75       33.55      0.91 o 
   2   5   2        2.01        0.76      0.42 o 
   3   5   2      255.06      239.52      3.77 o 
   4   5   2      149.40      143.09      2.73 o 
   5   5   2       66.04       66.42      1.93 o 
   6   5   2       21.42       18.55      1.49 o 
   7   5   2       12.07       12.81      1.39 o 
   8   5   2        3.93        2.91      1.06 o 
 -10   6   2       45.14       40.36      3.09 o 
  -9   6   2       49.16       57.01      2.66 o 
  -8   6   2        0.05        0.02      0.67 o 
  -7   6   2        0.61        1.54      0.71 o 
  -6   6   2       30.29       28.70      1.46 o 
  -5   6   2       45.79       43.01      1.38 o 
  -4   6   2        1.34        0.82      0.35 o 
  -3   6   2       38.94       40.51      1.06 o 
  -2   6   2      159.08      158.58      2.50 o 
  -1   6   2       43.31       35.09      1.26 o 
   0   6   2      817.07      815.43      9.41 o 
   1   6   2      197.24      206.29      2.85 o 
   2   6   2        5.36        5.50      0.54 o 
   3   6   2        0.01       -0.45      0.45 o 
   4   6   2        0.83        0.69      0.64 o 
   5   6   2        0.48       -0.40      0.76 o 
   6   6   2        0.66        0.54      0.83 o 
   7   6   2        0.20        0.59      1.00 o 
 -10   7   2        2.95        3.23      1.45 o 
  -9   7   2        2.82        2.65      1.09 o 
  -8   7   2        1.55        1.69      0.78 o 
  -7   7   2        0.32        0.11      0.63 o 
  -6   7   2       31.17       31.69      2.13 o 
  -5   7   2      411.30      396.06      6.78 o 
  -4   7   2      146.79      145.62      3.09 o 
  -3   7   2      168.10      165.87      3.31 o 
  -2   7   2       54.67       52.44      1.68 o 
  -1   7   2        0.96        0.52      0.45 o 
   0   7   2        5.52        7.83      0.79 o 
   1   7   2      134.19      118.83      2.64 o 
   2   7   2       37.02       35.51      1.45 o 
   3   7   2      115.91      125.23      2.46 o 
   4   7   2      118.53      120.96      3.02 o 
   5   7   2        6.94        6.42      1.13 o 
   6   7   2        3.72        5.99      1.21 o 
 -10   8   2       13.38       18.64      2.23 o 
  -9   8   2       16.78       18.25      2.56 o 
  -8   8   2       11.06       12.53      1.96 o 
  -7   8   2        0.21        0.07      0.80 o 
  -6   8   2        3.78        4.34      0.84 o 
  -5   8   2       10.19        8.61      0.97 o 
  -4   8   2       42.40       41.83      2.44 o 
  -3   8   2        5.05        5.78      0.92 o 
  -2   8   2       83.67       74.42      2.55 o 
  -1   8   2      260.24      257.37      4.97 o 
   0   8   2        0.01        0.00      0.55 o 
   1   8   2        1.07        1.24      0.63 o 
   2   8   2        0.79        0.60      0.67 o 
   3   8   2        1.53        2.72      0.96 o 
   4   8   2        0.50        1.54      0.89 o 
   5   8   2        2.62        1.17      0.91 o 
  -9   9   2        0.48       -0.38      1.16 o 
  -8   9   2       12.14       10.16      1.68 o 
  -7   9   2       11.49       14.44      1.55 o 
  -6   9   2       69.16       72.25      2.78 o 
  -5   9   2       72.31       75.31      2.70 o 
  -4   9   2      209.22      215.07      9.11 o 
  -3   9   2      207.26      217.00      5.22 o 
  -2   9   2       18.93       21.14      1.68 o 
  -1   9   2        0.04        0.07      0.80 o 
   0   9   2        6.48        5.00      0.89 o 
   1   9   2        1.37        2.50      0.76 o 
   2   9   2        5.85        3.54      1.00 o 
   3   9   2       24.51       24.63      1.94 o 
   4   9   2       28.89       30.33      2.19 o 
  -8  10   2        1.70        0.15      2.26 o 
  -7  10   2        5.94        4.26      1.19 o 
  -6  10   2        0.00        0.00      0.80 o 
  -5  10   2        0.34       -0.42      0.80 o 
  -4  10   2       15.93       14.62      3.17 o 
  -3  10   2        4.77        1.65      1.16 o 
  -2  10   2       12.24       15.05      2.02 o 
  -1  10   2        4.16        2.06      1.16 o 
   0  10   2        0.42       -0.52      0.74 o 
   1  10   2        5.89       10.55      1.96 o 
   2  10   2        9.76       11.30      2.02 o 
   3  10   2       19.03       24.27      4.22 o 
  -7  11   2       13.76       12.11      2.02 o 
  -6  11   2        1.72        1.74      1.37 o 
  -5  11   2       29.76       35.42      2.43 o 
  -4  11   2       61.14       63.94      3.82 o 
  -3  11   2       22.12       20.32      2.35 o 
  -2  11   2       14.10       13.87      2.71 o 
  -1  11   2       16.66       22.32      3.62 o 
   0  11   2        2.36        2.11      2.11 o 
   1  11   2        0.00       -0.39      1.37 o 
  -4  12   2        5.19        5.71      1.59 o 
  -3  12   2        0.00        1.21      2.11 o 
   2 -14   3        0.60        0.15      1.49 o 
   3 -14   3        0.22        0.72      1.59 o 
   4 -14   3        4.39        6.80      1.88 o 
  -1 -13   3        2.02        1.06      1.71 o 
   0 -13   3       27.75       27.75      3.09 o 
   1 -13   3       49.79       47.03      3.84 o 
   2 -13   3        4.06        4.37      1.71 o 
   3 -13   3       28.05       26.21      2.87 o 
   4 -13   3       15.17       15.21      2.87 o 
   5 -13   3        1.90       -0.60      1.96 o 
   6 -13   3        0.39        4.36      1.33 o 
   7 -13   3        4.66        4.26      1.55 o 
  -3 -12   3       22.04       22.62      4.52 o 
  -2 -12   3        0.36       -0.21      1.37 o 
  -1 -12   3        0.73        0.63      1.09 o 
   0 -12   3        4.52        3.66      1.19 o 
   1 -12   3        7.27        7.28      1.39 o 
   2 -12   3       14.18       11.78      1.70 o 
   3 -12   3       42.14       41.81      2.72 o 
   4 -12   3        3.31        3.22      1.22 o 
   5 -12   3        0.02       -1.01      1.21 o 
   6 -12   3        3.21        2.49      1.15 o 
   7 -12   3        3.25        4.12      1.37 o 
   8 -12   3        3.19        2.90      1.37 o 
  -4 -11   3        1.12        0.45      1.49 o 
  -3 -11   3        0.79        0.30      1.14 o 
  -2 -11   3        1.24        2.25      1.09 o 
  -1 -11   3       17.08       17.21      1.79 o 
   0 -11   3       58.80       62.32      3.17 o 
   1 -11   3        0.03       -0.10      0.87 o 
   2 -11   3       12.69       12.83      1.49 o 
   3 -11   3        7.83        7.97      2.38 o 
   4 -11   3       25.82       25.95      2.03 o 
   5 -11   3        8.73        9.36      1.39 o 
   6 -11   3       16.02       16.97      1.54 o 
   7 -11   3        1.69        0.42      1.02 o 
   8 -11   3        1.74        2.10      1.15 o 
   9 -11   3        4.46        4.83      1.57 o 
  -5 -10   3        1.58        0.94      1.15 o 
  -4 -10   3       65.98       68.59      2.82 o 
  -3 -10   3       13.26       17.60      1.82 o 
  -2 -10   3       16.81       19.10      1.37 o 
  -1 -10   3       67.69       76.65      2.95 o 
   0 -10   3      103.93      106.95      3.41 o 
   1 -10   3        2.03        1.44      0.80 o 
   2 -10   3       21.71       22.37      1.74 o 
   3 -10   3       79.03       84.35      2.96 o 
   4 -10   3        0.03       -0.70      0.70 o 
   5 -10   3        8.61        9.55      1.31 o 
   6 -10   3        2.26        1.18      0.82 o 
   7 -10   3        1.79        1.19      0.89 o 
   8 -10   3        0.10        2.22      1.09 o 
   9 -10   3        1.17       -0.80      1.47 o 
  -6  -9   3       31.11       34.16      3.32 o 
  -5  -9   3        7.98        9.73      1.30 o 
  -4  -9   3       69.31       63.46      2.41 o 
  -3  -9   3       20.68       19.11      1.25 o 
  -2  -9   3       18.21       20.88      1.34 o 
  -1  -9   3       92.49       84.44      2.89 o 
   0  -9   3      301.06      297.21      5.54 o 
   1  -9   3      342.48      336.94      6.58 o 
   2  -9   3       40.01       33.03      1.45 o 
   3  -9   3      226.25      222.71      3.93 o 
   4  -9   3      117.44      109.49      2.78 o 
   5  -9   3       82.10       79.17      2.79 o 
   6  -9   3        0.10        0.30      0.67 o 
   7  -9   3        2.56        1.75      0.86 o 
   8  -9   3       18.74       15.69      1.47 o 
   9  -9   3        1.77        0.60      1.49 o 
  10  -9   3        0.00       -0.94      1.15 o 
  -7  -8   3        0.54        2.65      1.12 o 
  -6  -8   3        0.55        1.13      0.90 o 
  -5  -8   3       53.73       50.12      2.68 o 
  -4  -8   3        1.46        2.16      0.72 o 
  -3  -8   3        1.45        0.56      0.49 o 
  -2  -8   3       12.33       10.29      0.84 o 
  -1  -8   3       59.62       64.14      1.49 o 
   0  -8   3      107.65      118.84      2.45 o 
   1  -8   3       36.13       39.72      1.32 o 
   2  -8   3      162.92      155.83      2.91 o 
   3  -8   3        0.34        0.80      0.47 o 
   4  -8   3       52.04       49.41      1.56 o 
   5  -8   3        4.18        2.41      0.61 o 
   6  -8   3        3.95        4.33      0.82 o 
   7  -8   3       25.28       27.63      1.69 o 
   8  -8   3       50.88       43.31      2.57 o 
   9  -8   3        2.29        1.48      0.97 o 
  10  -8   3        5.90        8.96      1.68 o 
  -8  -7   3        4.99        3.52      1.24 o 
  -7  -7   3       21.00       20.78      2.52 o 
  -6  -7   3       34.04       36.17      1.65 o 
  -5  -7   3        4.02        8.00      0.86 o 
  -4  -7   3        0.41       -0.18      0.43 o 
  -3  -7   3      577.13      575.85      7.60 o 
  -2  -7   3       91.00       95.14      1.73 o 
  -1  -7   3       13.22       16.65      0.90 o 
   0  -7   3      146.93      148.20      2.69 o 
   1  -7   3      267.79      265.62      4.75 o 
   2  -7   3     1439.14     1464.90     19.14 o 
   3  -7   3      643.39      617.47      8.65 o 
   4  -7   3      241.48      235.34      3.90 o 
   5  -7   3      144.71      133.43      2.44 o 
   6  -7   3      608.48      553.90      9.07 o 
   7  -7   3        0.21        1.12      0.71 o 
   8  -7   3       49.68       47.26      2.63 o 
   9  -7   3       16.73       15.74      1.60 o 
  10  -7   3        4.52        4.11      1.37 o 
  -8  -6   3        2.67        3.32      1.16 o 
  -7  -6   3        3.39        3.83      0.96 o 
  -6  -6   3        1.12        0.28      0.49 o 
  -5  -6   3        1.42        0.79      0.47 o 
  -4  -6   3      560.74      513.44      6.27 o 
  -3  -6   3        0.69        0.85      0.36 o 
  -2  -6   3       38.63       44.60      1.10 o 
  -1  -6   3      115.37      124.37      2.23 o 
   0  -6   3       75.72       75.93      2.15 o 
   1  -6   3      474.38      516.21      7.17 o 
   2  -6   3     1136.75     1217.25     15.94 o 
   3  -6   3      188.72      184.38      3.10 o 
   4  -6   3      117.58      122.97      2.39 o 
   5  -6   3      135.30      143.45      2.81 o 
   6  -6   3      575.78      590.15      7.79 o 
   7  -6   3       15.89       17.59      1.61 o 
   8  -6   3       22.66       20.50      1.65 o 
   9  -6   3        8.14        8.21      1.19 o 
  10  -6   3       10.79       13.90      1.59 o 
  -9  -5   3        5.64        6.95      1.20 o 
  -8  -5   3       52.57       48.32      2.21 o 
  -7  -5   3       34.94       31.98      1.70 o 
  -6  -5   3        7.59        9.42      0.73 o 
  -5  -5   3      178.25      169.20      2.82 o 
  -4  -5   3      188.61      179.81      2.30 o 
  -3  -5   3       42.48       41.95      1.05 o 
  -2  -5   3     1376.13     1441.67     15.67 o 
  -1  -5   3        0.99        4.03      0.30 o 
   0  -5   3       79.38       87.36      1.67 o 
   1  -5   3      104.73       96.79      1.78 o 
   2  -5   3     1089.38     1130.54     19.37 o 
   3  -5   3      416.13      414.96      5.88 o 
   4  -5   3      533.98      605.22      8.38 o 
   5  -5   3       29.45       28.56      1.12 o 
   6  -5   3       76.21       71.00      2.23 o 
   7  -5   3       40.71       31.33      1.69 o 
   8  -5   3        1.75        0.45      0.78 o 
   9  -5   3        0.05       -0.33      0.82 o 
  10  -5   3       12.44       12.89      1.58 o 
  11  -5   3        8.72        8.53      2.23 o 
  -9  -4   3        0.07       -0.23      0.76 o 
  -8  -4   3        1.91        1.14      0.68 o 
  -7  -4   3       79.90       82.25      1.88 o 
  -6  -4   3       55.76       52.54      1.38 o 
  -5  -4   3       49.09       49.52      1.07 o 
  -4  -4   3        6.82        7.90      0.48 o 
  -3  -4   3     1109.71     1202.24     11.01 o 
  -2  -4   3      186.54      211.59      2.35 o 
  -1  -4   3       97.48      134.89      1.76 o 
   0  -4   3       32.90       42.95      0.73 o 
   1  -4   3      870.22      828.55      9.83 o 
   2  -4   3       29.96       34.03      0.77 o 
   3  -4   3     1933.24     2006.61     25.65 o 
   4  -4   3       16.45       22.65      1.03 o 
   5  -4   3       95.30      106.58      1.97 o 
   6  -4   3       47.29       46.55      1.33 o 
   7  -4   3        0.68       -0.35      0.54 o 
   8  -4   3        1.61        2.96      0.89 o 
   9  -4   3       28.73       31.97      2.92 o 
  10  -4   3        8.62        6.99      1.34 o 
 -10  -3   3        0.01       -0.80      0.80 o 
  -9  -3   3       34.23       36.60      2.01 o 
  -8  -3   3       54.74       53.47      2.04 o 
  -7  -3   3       29.61       30.50      1.73 o 
  -6  -3   3      236.34      228.67      3.67 o 
  -5  -3   3      139.42      133.18      2.86 o 
  -4  -3   3      532.32      525.52      5.79 o 
  -3  -3   3     1392.81     1460.20     14.78 o 
  -2  -3   3      189.49      210.04      2.59 o 
  -1  -3   3      781.07      823.87      9.00 o 
   0  -3   3      159.73      162.45      2.13 o 
   1  -3   3        6.72        6.23      0.34 o 
   2  -3   3      563.60      594.90      7.12 o 
   3  -3   3      110.84       90.28      1.44 o 
   4  -3   3      486.37      507.88      7.06 o 
   5  -3   3        4.13        1.62      0.43 o 
   6  -3   3       27.00       26.82      1.11 o 
   7  -3   3        7.62        5.78      0.78 o 
   8  -3   3       17.15       15.41      2.18 o 
   9  -3   3       24.28       26.57      2.04 o 
  10  -3   3       22.26       23.37      5.16 o 
 -10  -2   3        1.08        2.14      1.00 o 
  -9  -2   3        9.10        8.61      1.28 o 
  -8  -2   3       66.69       71.56      2.16 o 
  -7  -2   3       72.01       69.91      1.76 o 
  -6  -2   3      122.12      124.87      2.33 o 
  -5  -2   3      161.70      165.39      2.46 o 
  -4  -2   3      229.91      255.39      3.03 o 
  -3  -2   3      676.52      778.35      7.59 o 
  -2  -2   3     2554.97     2822.29     26.39 o 
  -1  -2   3      202.19      210.98      2.23 o 
   0  -2   3     2600.37     2624.13     26.07 o 
   1  -2   3      744.29      716.55      9.17 o 
   2  -2   3     3150.02     3173.52     33.52 o 
   3  -2   3       26.30       21.69      0.60 o 
   4  -2   3      296.42      299.99      3.54 o 
   5  -2   3       17.50       21.35      0.92 o 
   6  -2   3        1.54        1.12      0.37 o 
   7  -2   3       21.29       22.47      1.24 o 
   8  -2   3        0.24        0.42      0.61 o 
   9  -2   3        4.23        4.44      0.97 o 
  10  -2   3        5.94        8.55      1.34 o 
 -10  -1   3       22.27       18.85      1.92 o 
  -9  -1   3        3.59        1.67      0.95 o 
  -8  -1   3       44.85       45.37      1.81 o 
  -7  -1   3      209.83      202.68      3.36 o 
  -6  -1   3       84.26       81.21      1.70 o 
  -5  -1   3      134.14      108.77      1.76 o 
  -4  -1   3        8.58       14.37      0.55 o 
  -3  -1   3       65.16       55.68      0.86 o 
  -2  -1   3      196.56      176.90      1.63 o 
  -1  -1   3       11.74       11.11      0.46 o 
   0  -1   3       13.87       10.13      0.46 o 
   1  -1   3        0.14        0.75      0.12 o 
   2  -1   3      253.71      297.18      2.80 o 
   3  -1   3      199.42      200.85      2.30 o 
   4  -1   3       16.97       12.30      0.50 o 
   5  -1   3      127.77      137.54      2.00 o 
   6  -1   3       82.17       82.07      1.61 o 
   7  -1   3       37.62       39.55      2.43 o 
   8  -1   3        0.01       -0.14      0.56 o 
   9  -1   3        1.69        0.53      0.82 o 
  10  -1   3       19.03       17.31      1.58 o 
 -11   0   3        0.23       -0.60      1.15 o 
 -10   0   3        0.07        1.86      1.03 o 
  -9   0   3        1.71        0.81      0.70 o 
  -8   0   3      171.04      170.46      3.44 o 
  -7   0   3      336.17      320.65      4.65 o 
  -6   0   3      343.17      344.73      4.77 o 
  -5   0   3       90.70       93.45      1.53 o 
  -4   0   3      211.58      218.19      3.31 o 
  -3   0   3     2112.14     2322.76     21.78 o 
  -2   0   3     1810.28     1996.89     25.35 o 
  -1   0   3      348.74      333.10      4.97 o 
   0   0   3      640.91      637.30      7.42 o 
   1   0   3     4750.69     4739.37     41.89 o 
   2   0   3      763.42      711.35      6.26 o 
   3   0   3     1897.57     1977.16     18.80 o 
   4   0   3      626.88      616.22      6.33 o 
   5   0   3       52.91       59.19      1.55 o 
   6   0   3       44.96       50.17      1.39 o 
   7   0   3       25.10       28.37      1.26 o 
   8   0   3       52.85       56.61      1.98 o 
   9   0   3       42.01       41.15      2.21 o 
  10   0   3       10.31       11.55      1.48 o 
 -11   1   3        0.05        0.83      1.09 o 
 -10   1   3        5.96        6.53      1.39 o 
  -9   1   3       33.12       36.58      2.24 o 
  -8   1   3       20.71       21.68      1.25 o 
  -7   1   3      159.12      147.60      2.64 o 
  -6   1   3       99.58       98.12      1.70 o 
  -5   1   3        8.92        6.86      0.50 o 
  -4   1   3       11.49       11.91      1.19 o 
  -3   1   3     1259.49     1485.42     14.87 o 
  -2   1   3       26.66       24.41      0.48 o 
  -1   1   3      309.86      365.49      5.31 o 
   0   1   3     1450.45     1560.38     13.85 o 
   1   1   3       63.91       67.36      1.16 o 
   2   1   3      648.07      707.30      6.94 o 
   3   1   3      158.14      175.54      2.13 o 
   4   1   3       31.72       34.97      0.78 o 
   5   1   3        0.13        0.16      0.40 o 
   6   1   3      135.02      132.77      2.41 o 
   7   1   3       77.09       76.08      2.28 o 
   8   1   3        2.17        2.40      0.84 o 
   9   1   3        4.03        5.30      1.10 o 
 -11   2   3        0.02       -0.15      1.23 o 
 -10   2   3        7.20        5.34      1.24 o 
  -9   2   3        1.47        1.59      0.70 o 
  -8   2   3        4.71        4.36      0.75 o 
  -7   2   3      915.75      914.94     16.83 o 
  -6   2   3      464.04      444.34      5.43 o 
  -5   2   3       78.56       79.75      2.00 o 
  -4   2   3      109.56      117.10      1.64 o 
  -3   2   3        0.71        1.64      0.19 o 
  -2   2   3      259.55      291.73      3.30 o 
  -1   2   3        8.79        5.06      0.31 o 
   0   2   3       97.30       78.98      0.98 o 
   1   2   3       66.58       42.25      0.78 o 
   2   2   3     1246.41     1206.08     12.31 o 
   3   2   3     1005.89      993.63     11.13 o 
   4   2   3       65.98       65.47      1.43 o 
   5   2   3       23.23       25.23      1.10 o 
   6   2   3        1.91        1.67      0.55 o 
   7   2   3       10.42        9.81      1.13 o 
   8   2   3        2.30        2.61      1.01 o 
   9   2   3        1.55        0.48      0.90 o 
 -11   3   3        4.97        4.67      1.49 o 
 -10   3   3        0.53        0.48      0.95 o 
  -9   3   3       42.16       43.56      2.18 o 
  -8   3   3        0.35       -0.57      0.57 o 
  -7   3   3       11.37       11.54      0.97 o 
  -6   3   3      487.14      485.05      6.27 o 
  -5   3   3       95.96      100.80      1.91 o 
  -4   3   3      141.26      149.77      2.16 o 
  -3   3   3       44.09       37.86      0.67 o 
  -2   3   3      430.36      491.01      5.10 o 
  -1   3   3      444.13      478.08      4.76 o 
   0   3   3      281.33      360.89      4.36 o 
   1   3   3        8.28       10.50      0.47 o 
   2   3   3      152.30      151.55      2.08 o 
   3   3   3       52.49       56.47      1.26 o 
   4   3   3        5.06        5.57      0.63 o 
   5   3   3       57.42       48.83      1.46 o 
   6   3   3      113.56      114.18      2.56 o 
   7   3   3       62.19       61.38      2.40 o 
   8   3   3        0.54       -0.74      0.76 o 
 -11   4   3       25.18       26.16      2.66 o 
 -10   4   3       20.96       25.82      2.13 o 
  -9   4   3       20.88       22.11      2.72 o 
  -8   4   3      196.54      196.75      4.14 o 
  -7   4   3       57.00       63.28      1.92 o 
  -6   4   3      195.03      178.78      3.92 o 
  -5   4   3       24.68       23.98      1.16 o 
  -4   4   3      150.80      153.34      2.31 o 
  -3   4   3      150.99      163.99      2.41 o 
  -2   4   3       67.10       73.50      1.22 o 
  -1   4   3      230.41      263.88      2.91 o 
   0   4   3      102.85       97.89      1.46 o 
   1   4   3      396.64      386.44      4.39 o 
   2   4   3      970.66      954.59     10.82 o 
   3   4   3      399.78      422.26      5.80 o 
   4   4   3       29.11       28.94      1.42 o 
   5   4   3        4.68        5.02      0.76 o 
   6   4   3        0.19       -0.66      0.66 o 
   7   4   3       10.80        8.84      1.22 o 
   8   4   3        2.87        3.23      1.06 o 
 -10   5   3        0.73        0.71      1.02 o 
  -9   5   3        0.12       -0.47      0.81 o 
  -8   5   3        5.32        4.67      0.86 o 
  -7   5   3        2.64        2.33      0.67 o 
  -6   5   3        2.63        1.68      0.63 o 
  -5   5   3       22.18       26.04      1.77 o 
  -4   5   3       54.38       57.60      1.22 o 
  -3   5   3       91.62       96.10      1.65 o 
  -2   5   3       40.92       37.78      0.98 o 
  -1   5   3      368.71      383.00      5.10 o 
   0   5   3      142.69      147.21      1.84 o 
   1   5   3       24.46       25.37      0.89 o 
   2   5   3       49.41       44.57      1.28 o 
   3   5   3      194.28      176.59      3.39 o 
   4   5   3        0.84        0.64      0.58 o 
   5   5   3       64.95       67.49      2.34 o 
   6   5   3       39.75       38.38      2.04 o 
   7   5   3       10.47       10.16      1.30 o 
 -10   6   3        3.05        3.89      1.19 o 
  -9   6   3       10.61       12.33      1.41 o 
  -8   6   3       37.87       37.27      2.12 o 
  -7   6   3      102.31      102.36      2.66 o 
  -6   6   3       15.06       16.99      1.12 o 
  -5   6   3      158.66      154.09      3.20 o 
  -4   6   3       43.35       50.56      1.53 o 
  -3   6   3       59.59       58.34      1.45 o 
  -2   6   3        5.81        7.28      0.75 o 
  -1   6   3        4.53        4.66      0.56 o 
   0   6   3      257.43      240.28      3.67 o 
   1   6   3      422.94      400.75      6.38 o 
   2   6   3       93.02       92.05      2.72 o 
   3   6   3       20.43       23.53      1.36 o 
   4   6   3       39.46       41.28      1.94 o 
   5   6   3        7.44        6.05      1.12 o 
   6   6   3        0.04       -0.83      0.83 o 
 -10   7   3        4.39        2.11      2.11 o 
  -9   7   3        4.65        5.24      1.19 o 
  -8   7   3        0.00        0.58      0.80 o 
  -7   7   3       15.03       11.96      1.59 o 
  -6   7   3       23.41       23.53      1.62 o 
  -5   7   3       17.92       20.68      1.28 o 
  -4   7   3       91.05       85.36      2.22 o 
  -3   7   3      156.21      150.10      3.71 o 
  -2   7   3      221.01      214.31      4.82 o 
  -1   7   3      297.56      283.06      6.14 o 
   0   7   3       36.25       44.63      1.61 o 
   1   7   3       10.75       10.55      0.99 o 
   2   7   3       81.24       87.67      2.29 o 
   3   7   3       18.04       16.88      1.06 o 
   4   7   3        0.23       -0.42      0.70 o 
   5   7   3        0.16       -0.33      0.80 o 
  -9   8   3        6.86        7.45      1.46 o 
  -8   8   3        3.54        4.11      1.31 o 
  -7   8   3        0.18       -0.60      0.78 o 
  -6   8   3        6.02        6.35      1.02 o 
  -5   8   3       17.53       19.07      2.01 o 
  -4   8   3       34.23       36.07      1.82 o 
  -3   8   3        0.36       -0.59      0.59 o 
  -2   8   3       95.45       85.88      2.79 o 
  -1   8   3       21.82       18.41      1.28 o 
   0   8   3        3.68        3.58      1.03 o 
   1   8   3        1.57        0.55      0.64 o 
   2   8   3        2.59        4.76      0.97 o 
   3   8   3       16.85       15.44      2.13 o 
   4   8   3        1.37       -0.74      2.71 o 
  -9   9   3        0.01       -1.11      1.23 o 
  -8   9   3        1.05       -0.17      0.98 o 
  -7   9   3       10.99        8.87      1.25 o 
  -6   9   3      121.70      117.33      3.58 o 
  -5   9   3       36.53       33.58      2.04 o 
  -4   9   3        0.76        0.67      0.80 o 
  -3   9   3       59.78       63.83      3.20 o 
  -2   9   3      134.29      146.08      5.26 o 
  -1   9   3       25.06       23.07      1.88 o 
   0   9   3       25.29       27.82      2.43 o 
   1   9   3       12.47       11.85      2.30 o 
   2   9   3        1.57        0.75      1.28 o 
   3   9   3       19.84       19.19      3.47 o 
  -7  10   3        9.35       10.25      1.41 o 
  -6  10   3        0.24       -0.39      1.76 o 
  -5  10   3        8.37        9.61      1.77 o 
  -4  10   3        0.23       -0.08      1.01 o 
  -3  10   3        1.45       -0.94      0.94 o 
  -2  10   3       12.76        7.87      1.59 o 
  -1  10   3        1.76        0.11      1.16 o 
   0  10   3        3.76        5.03      1.22 o 
   1  10   3        0.67        1.06      1.28 o 
   2  10   3        0.02        0.70      1.37 o 
  -6  11   3        0.13        0.31      1.02 o 
  -5  11   3        0.07        1.05      1.10 o 
  -4  11   3        4.77        4.39      1.09 o 
  -3  11   3       13.35       16.02      2.23 o 
  -2  11   3       36.11       40.42      4.83 o 
  -1  11   3       23.22       28.65      4.22 o 
   1 -14   4       18.68       20.50      7.24 o 
   2 -14   4        2.67        2.60      2.26 o 
   3 -14   4        0.13       -1.36      1.36 o 
   4 -14   4        5.53        3.02      1.71 o 
   5 -14   4        2.21        1.57      1.59 o 
  -2 -13   4        0.85        3.62      2.71 o 
  -1 -13   4        0.20       -0.60      1.49 o 
   0 -13   4        2.11        2.52      1.27 o 
   1 -13   4        0.04       -0.60      1.04 o 
   2 -13   4        0.86       -1.04      1.04 o 
   3 -13   4        3.43        1.54      1.22 o 
   4 -13   4        7.93       12.08      1.76 o 
   5 -13   4        4.54        4.98      1.71 o 
   6 -13   4       11.18        8.64      2.02 o 
   7 -13   4        6.28        6.90      1.62 o 
  -3 -12   4        0.75        0.44      1.59 o 
  -2 -12   4        9.43       11.40      1.76 o 
  -1 -12   4       15.53       17.58      1.97 o 
   0 -12   4       38.30       43.47      2.72 o 
   1 -12   4       64.11       76.31      3.12 o 
   2 -12   4      171.16      174.15      4.93 o 
   3 -12   4        0.20       -0.34      0.98 o 
   4 -12   4        0.01        0.34      0.92 o 
   5 -12   4       26.50       25.35      2.42 o 
   6 -12   4        2.28        2.04      1.09 o 
   7 -12   4       12.33       12.08      1.74 o 
   8 -12   4        0.62        1.36      1.27 o 
  -5 -11   4        6.13        6.92      2.10 o 
  -4 -11   4       26.61       30.74      3.30 o 
  -3 -11   4       17.55       20.39      2.32 o 
  -2 -11   4        4.38        6.86      1.39 o 
  -1 -11   4        6.25        5.63      1.22 o 
   0 -11   4       75.34       75.13      4.63 o 
   1 -11   4       11.59        9.50      1.42 o 
   2 -11   4       62.43       63.34      2.67 o 
   3 -11   4       30.14       31.64      2.20 o 
   4 -11   4        4.54        6.14      1.54 o 
   5 -11   4       11.07        9.81      1.95 o 
   6 -11   4       40.13       42.72      2.70 o 
   7 -11   4       12.25       15.96      1.91 o 
   8 -11   4        6.29        5.12      1.50 o 
   9 -11   4        6.27       10.80      1.84 o 
  -6 -10   4        7.27       10.70      1.84 o 
  -5 -10   4       18.05       14.42      1.92 o 
  -4 -10   4        9.32       10.87      2.13 o 
  -3 -10   4       14.10       12.95      1.60 o 
  -2 -10   4        2.30        3.29      1.02 o 
  -1 -10   4       63.22       51.91      2.51 o 
   0 -10   4        0.06        0.81      0.80 o 
   1 -10   4      186.62      182.99     11.01 o 
   2 -10   4       69.85       72.53      2.72 o 
   3 -10   4        9.58        9.69      1.27 o 
   4 -10   4       49.62       47.28      2.35 o 
   5 -10   4       21.04       18.59      1.72 o 
   6 -10   4       28.44       31.16      1.88 o 
   7 -10   4        1.38        0.23      0.82 o 
   8 -10   4        0.71        1.02      1.06 o 
   9 -10   4        2.84        3.47      1.33 o 
  -7  -9   4        0.73        0.55      1.12 o 
  -6  -9   4        0.13       -0.27      0.92 o 
  -5  -9   4      115.15      102.13      3.70 o 
  -4  -9   4       52.17       50.69      2.79 o 
  -3  -9   4        7.80       11.60      1.44 o 
  -2  -9   4       39.57       34.44      1.44 o 
  -1  -9   4      134.88      141.13      4.09 o 
   0  -9   4       10.60       14.54      1.16 o 
   1  -9   4      107.10      112.75      2.79 o 
   2  -9   4        2.51        0.68      0.67 o 
   3  -9   4       23.28       22.63      1.34 o 
   4  -9   4      203.62      197.62      7.01 o 
   5  -9   4      162.56      162.36      4.29 o 
   6  -9   4       16.29       21.01      1.54 o 
   7  -9   4      101.13       99.96      2.98 o 
   8  -9   4      149.53      146.42      3.96 o 
   9  -9   4       13.67       16.38      1.62 o 
  10  -9   4        0.01        0.26      1.37 o 
  -7  -8   4        0.43       -0.71      0.90 o 
  -6  -8   4       15.30       11.58      1.39 o 
  -5  -8   4        4.72        4.61      0.94 o 
  -4  -8   4       74.44       72.46      2.33 o 
  -3  -8   4       27.22       27.79      1.06 o 
  -2  -8   4      177.07      157.88      3.78 o 
  -1  -8   4        5.38        5.93      0.76 o 
   0  -8   4       16.97       18.13      1.12 o 
   1  -8   4       79.99       89.09      2.30 o 
   2  -8   4       29.98       32.87      1.27 o 
   3  -8   4      175.73      188.59      3.66 o 
   4  -8   4       96.25      103.49      2.29 o 
   5  -8   4      158.26      146.94      3.74 o 
   6  -8   4       23.42       29.01      1.67 o 
   7  -8   4        1.21        0.23      0.71 o 
   8  -8   4       92.46       84.05      3.08 o 
   9  -8   4        0.44       -0.92      0.92 o 
  10  -8   4        2.98        4.80      1.44 o 
  -8  -7   4        8.75        8.56      1.40 o 
  -7  -7   4        1.46        2.05      1.00 o 
  -6  -7   4       32.78       32.15      2.00 o 
  -5  -7   4        4.40        3.15      0.70 o 
  -4  -7   4      139.72      144.38      2.37 o 
  -3  -7   4      321.38      299.01      3.99 o 
  -2  -7   4      357.90      346.60      4.76 o 
  -1  -7   4      278.10      285.83      4.50 o 
   0  -7   4      276.95      273.89      4.28 o 
   1  -7   4       65.87       74.41      3.60 o 
   2  -7   4      161.16      163.17      3.40 o 
   3  -7   4       11.52       11.53      0.90 o 
   4  -7   4      176.29      175.15      3.15 o 
   5  -7   4       30.43       28.77      1.98 o 
   6  -7   4       61.94       55.33      1.72 o 
   7  -7   4        3.78        5.72      0.97 o 
   8  -7   4       53.40       49.10      2.37 o 
   9  -7   4        6.48        5.34      1.26 o 
  10  -7   4        5.11        5.43      1.55 o 
  -9  -6   4        1.58        2.49      1.07 o 
  -8  -6   4        2.51        1.47      0.97 o 
  -7  -6   4       22.88       19.57      1.45 o 
  -6  -6   4        6.19        6.24      0.76 o 
  -5  -6   4       42.08       39.85      1.43 o 
  -4  -6   4       51.84       51.08      1.57 o 
  -3  -6   4       20.28       21.60      0.78 o 
  -2  -6   4       32.71       32.19      0.87 o 
  -1  -6   4      111.74      120.55      2.01 o 
   0  -6   4       35.49       38.66      0.99 o 
   1  -6   4       12.15       17.18      0.82 o 
   2  -6   4        0.27       -0.05      0.26 o 
   3  -6   4        2.70       -0.09      0.29 o 
   4  -6   4        3.36        3.18      0.60 o 
   5  -6   4      155.84      155.13      2.94 o 
   6  -6   4       61.96       58.99      1.72 o 
   7  -6   4       22.57       23.08      1.70 o 
   8  -6   4        1.90        2.64      1.00 o 
   9  -6   4        2.36        1.70      0.82 o 
  10  -6   4        1.83        1.46      1.13 o 
  -9  -5   4       13.01       11.18      1.50 o 
  -8  -5   4        7.18        6.25      0.98 o 
  -7  -5   4        0.79       -0.23      0.49 o 
  -6  -5   4       20.03       19.27      0.94 o 
  -5  -5   4       43.78       42.62      1.84 o 
  -4  -5   4      252.25      246.77      3.37 o 
  -3  -5   4      763.35      757.28      8.03 o 
  -2  -5   4      931.52      996.46     11.14 o 
  -1  -5   4     2754.57     2911.95     36.84 o 
   0  -5   4      842.57      873.21     10.37 o 
   1  -5   4      270.36      285.41      4.12 o 
   2  -5   4       56.36       80.56      1.43 o 
   3  -5   4       10.18       13.54      0.69 o 
   4  -5   4      168.57      192.09      3.42 o 
   5  -5   4       13.35        9.45      0.79 o 
   6  -5   4      128.98      123.10      2.61 o 
   7  -5   4       16.09       15.15      1.33 o 
   8  -5   4        6.87        7.96      1.10 o 
   9  -5   4       11.27       11.27      1.38 o 
  10  -5   4        1.25        0.30      1.85 o 
  -9  -4   4        0.03       -0.72      0.72 o 
  -8  -4   4        0.21       -0.33      0.74 o 
  -7  -4   4        7.43        5.79      0.77 o 
  -6  -4   4       14.93       15.68      0.95 o 
  -5  -4   4       73.33       80.36      1.45 o 
  -4  -4   4      282.34      287.86      3.47 o 
  -3  -4   4      262.06      289.60      3.31 o 
  -2  -4   4       15.20       15.45      0.48 o 
  -1  -4   4      638.01      703.46      7.83 o 
   0  -4   4       78.20       91.72      1.25 o 
   1  -4   4      191.86      190.89      2.58 o 
   2  -4   4      249.49      283.37      4.10 o 
   3  -4   4      542.44      552.25      7.52 o 
   4  -4   4      610.32      610.17      7.06 o 
   5  -4   4      112.96      119.77      2.15 o 
   6  -4   4       22.52       22.33      1.48 o 
   7  -4   4       11.05       12.02      1.02 o 
   8  -4   4        1.63        0.83      0.71 o 
   9  -4   4        0.13       -0.36      0.82 o 
  10  -4   4        0.40        0.03      1.19 o 
 -10  -3   4        0.08       -0.94      0.94 o 
  -9  -3   4       28.12       31.37      3.70 o 
  -8  -3   4       65.12       62.98      2.03 o 
  -7  -3   4       75.80       68.18      1.96 o 
  -6  -3   4       13.35       13.73      0.85 o 
  -5  -3   4      132.23      132.02      1.84 o 
  -4  -3   4      473.97      458.22      4.91 o 
  -3  -3   4      203.01      157.49      2.63 o 
  -2  -3   4      330.17      326.06      4.12 o 
  -1  -3   4      242.48      248.51      2.67 o 
   0  -3   4     1468.62     1518.40     15.16 o 
   1  -3   4      126.54      113.85      1.62 o 
   2  -3   4       35.59       35.19      0.77 o 
   3  -3   4       12.71        6.40      0.44 o 
   4  -3   4        4.60        7.89      0.54 o 
   5  -3   4      292.40      285.72      4.53 o 
   6  -3   4        3.11        0.81      0.50 o 
   7  -3   4       87.91       83.60      2.32 o 
   8  -3   4       45.04       40.69      2.10 o 
   9  -3   4        6.48        6.82      1.44 o 
  10  -3   4        4.57        4.29      1.57 o 
 -10  -2   4        2.68        4.06      1.33 o 
  -9  -2   4        0.46        1.00      0.79 o 
  -8  -2   4        5.41        4.62      0.84 o 
  -7  -2   4       28.66       26.50      1.34 o 
  -6  -2   4       64.06       68.77      1.53 o 
  -5  -2   4      170.93      162.21      2.18 o 
  -4  -2   4      785.49      767.11     16.86 o 
  -3  -2   4      558.71      593.23      6.60 o 
  -2  -2   4      315.39      416.38      4.70 o 
  -1  -2   4      656.74      721.13      9.27 o 
   0  -2   4     1584.53     1679.47     21.22 o 
   1  -2   4      157.37      162.46      1.82 o 
   2  -2   4      480.97      434.51      4.66 o 
   3  -2   4      615.72      678.07      7.13 o 
   4  -2   4      599.13      549.52      6.05 o 
   5  -2   4     1136.05     1149.10     12.94 o 
   6  -2   4      506.72      493.47      6.19 o 
   7  -2   4        6.38        4.99      0.71 o 
   8  -2   4        4.26        4.69      0.83 o 
   9  -2   4        1.92        2.34      0.88 o 
  10  -2   4        7.12        8.21      1.39 o 
 -10  -1   4        7.83        9.05      1.46 o 
  -9  -1   4       14.22       12.29      1.15 o 
  -8  -1   4      109.31      106.33      2.85 o 
  -7  -1   4       52.14       54.06      1.62 o 
  -6  -1   4        0.10        0.23      0.33 o 
  -5  -1   4        0.78        1.61      0.32 o 
  -4  -1   4        1.47        3.70      0.23 o 
  -3  -1   4      529.66      553.13      5.75 o 
  -2  -1   4       57.43       95.10      1.32 o 
  -1  -1   4      321.12      352.41      6.14 o 
   0  -1   4       60.79       53.45      1.28 o 
   1  -1   4     1522.10     1682.97     15.85 o 
   2  -1   4      948.51     1057.62     10.16 o 
   3  -1   4        0.03        1.15      0.22 o 
   4  -1   4      243.54      237.38      2.79 o 
   5  -1   4        9.45        8.02      0.55 o 
   6  -1   4      129.91      122.86      2.21 o 
   7  -1   4        1.49        1.07      0.54 o 
   8  -1   4       17.25       17.63      1.89 o 
   9  -1   4       14.06       15.57      1.44 o 
  10  -1   4        0.22        1.71      1.05 o 
 -11   0   4        0.07       -0.26      1.02 o 
 -10   0   4       37.06       31.85      2.38 o 
  -9   0   4        6.64        6.61      0.91 o 
  -8   0   4       44.09       43.43      2.59 o 
  -7   0   4        0.15       -0.07      0.47 o 
  -6   0   4      132.19      133.11      2.27 o 
  -5   0   4     1292.38     1307.49     16.24 o 
  -4   0   4      118.19       98.55      1.31 o 
  -3   0   4      258.52      256.63      3.25 o 
  -2   0   4      933.91     1013.16     13.02 o 
  -1   0   4       82.98       86.52      1.86 o 
   0   0   4       63.27       74.93      1.10 o 
   1   0   4        2.40        0.39      0.13 o 
   2   0   4       68.34       93.91      1.27 o 
   3   0   4       82.19       65.92      1.14 o 
   4   0   4      270.11      264.00      3.06 o 
   5   0   4      628.59      609.35      6.84 o 
   6   0   4      214.78      218.65      3.38 o 
   7   0   4       12.23       10.92      1.35 o 
   8   0   4        0.00        0.88      0.80 o 
   9   0   4        0.24        0.90      0.90 o 
 -11   1   4        5.72        7.00      1.50 o 
 -10   1   4        4.04        2.67      0.95 o 
  -9   1   4       98.40      101.33      2.93 o 
  -8   1   4       10.22       10.15      0.95 o 
  -7   1   4       17.18       19.19      1.04 o 
  -6   1   4       31.28       26.55      1.53 o 
  -5   1   4        1.13        1.16      0.25 o 
  -4   1   4      366.92      374.37      5.72 o 
  -3   1   4        0.37        1.33      0.19 o 
  -2   1   4       35.26       37.53      0.86 o 
  -1   1   4       33.30       48.39      0.84 o 
   0   1   4       48.69       69.82      0.97 o 
   1   1   4      573.45      649.73      5.99 o 
   2   1   4      843.84      960.78      9.93 o 
   3   1   4        1.32        0.04      0.27 o 
   4   1   4       23.54       25.00      0.98 o 
   5   1   4       28.67       25.33      1.10 o 
   6   1   4       95.65       98.61      2.20 o 
   7   1   4       24.76       24.88      1.42 o 
   8   1   4       31.23       31.67      1.89 o 
   9   1   4        6.73        6.30      1.15 o 
 -11   2   4       24.57       22.40      2.53 o 
 -10   2   4        2.16        2.89      1.02 o 
  -9   2   4        9.67       11.65      1.15 o 
  -8   2   4       96.10       94.75      2.28 o 
  -7   2   4      118.50      114.30      4.56 o 
  -6   2   4      723.59      732.48      9.92 o 
  -5   2   4      560.53      588.73      9.23 o 
  -4   2   4      257.42      233.23      3.09 o 
  -3   2   4        3.03       13.39      0.52 o 
  -2   2   4      738.97      813.15     15.42 o 
  -1   2   4      842.78      898.85     10.46 o 
   0   2   4      426.27      497.37      5.19 o 
   1   2   4        4.53        3.06      0.24 o 
   2   2   4       45.38       38.92      0.91 o 
   3   2   4       92.06       83.23      1.43 o 
   4   2   4      621.17      633.22      7.63 o 
   5   2   4      101.43      104.47      2.08 o 
   6   2   4       41.84       45.19      1.79 o 
   7   2   4       85.14       88.33      2.64 o 
   8   2   4        8.19        7.58      1.26 o 
 -11   3   4        2.03        0.46      1.37 o 
 -10   3   4        1.16       -0.11      1.59 o 
  -9   3   4        3.49        2.59      1.17 o 
  -8   3   4        6.41        7.26      1.04 o 
  -7   3   4       18.28       20.36      1.21 o 
  -6   3   4       73.06       79.66      1.87 o 
  -5   3   4       39.28       39.39      1.07 o 
  -4   3   4        0.02        0.25      0.20 o 
  -3   3   4        3.94        4.72      0.28 o 
  -2   3   4      248.34      265.39      2.73 o 
  -1   3   4       11.44       10.60      0.39 o 
   0   3   4       40.59       35.03      0.73 o 
   1   3   4       14.90       14.46      0.64 o 
   2   3   4      126.55      124.59      1.98 o 
   3   3   4        8.97        8.38      0.67 o 
   4   3   4       41.95       33.94      1.37 o 
   5   3   4      110.63      106.18      3.01 o 
   6   3   4        1.25        0.14      0.63 o 
   7   3   4        0.05       -0.34      0.70 o 
   8   3   4        2.85        2.82      0.97 o 
 -10   4   4       39.12       38.73      2.47 o 
  -9   4   4        3.83        1.44      1.08 o 
  -8   4   4        4.89        5.56      0.98 o 
  -7   4   4       56.79       54.21      1.95 o 
  -6   4   4      128.27      132.58      2.78 o 
  -5   4   4      369.12      342.95      4.51 o 
  -4   4   4      282.46      274.52      3.54 o 
  -3   4   4      524.85      510.50      5.78 o 
  -2   4   4      157.39      151.74      1.92 o 
  -1   4   4      280.76      300.00      3.47 o 
   0   4   4       30.91       30.74      1.11 o 
   1   4   4       61.94       60.83      1.78 o 
   2   4   4      134.26      117.04      2.39 o 
   3   4   4      354.87      328.52      5.28 o 
   4   4   4       20.00       21.07      1.27 o 
   5   4   4       27.05       28.34      1.53 o 
   6   4   4       22.38       22.13      1.61 o 
   7   4   4       12.56       14.52      1.45 o 
 -10   5   4        0.00       -1.13      1.40 o 
  -9   5   4        7.23        6.59      1.41 o 
  -8   5   4        2.79        2.63      0.92 o 
  -7   5   4        0.19       -0.57      0.57 o 
  -6   5   4       15.78       14.20      1.09 o 
  -5   5   4       19.66       19.37      1.07 o 
  -4   5   4      217.77      205.12      3.69 o 
  -3   5   4       15.37       18.01      0.70 o 
  -2   5   4       66.53       68.55      1.39 o 
  -1   5   4      245.66      226.99      2.86 o 
   0   5   4      292.57      280.54      3.76 o 
   1   5   4      522.33      479.08      7.06 o 
   2   5   4        0.05       -0.37      0.47 o 
   3   5   4       33.63       34.41      1.61 o 
   4   5   4       25.76       27.58      2.12 o 
   5   5   4       10.12       10.58      1.04 o 
   6   5   4        5.17        3.24      1.19 o 
   7   5   4        1.08        1.57      1.24 o 
 -10   6   4       10.33       10.47      1.46 o 
  -9   6   4       13.93       13.93      1.42 o 
  -8   6   4        2.74        1.97      0.80 o 
  -7   6   4        0.85        0.87      0.65 o 
  -6   6   4       26.81       29.07      1.61 o 
  -5   6   4        8.97        9.53      0.98 o 
  -4   6   4       73.42       64.00      2.62 o 
  -3   6   4      180.31      176.69      3.37 o 
  -2   6   4      192.24      188.54      3.79 o 
  -1   6   4       23.90       23.88      2.22 o 
   0   6   4      168.02      152.23      2.70 o 
   1   6   4        0.40        0.68      0.43 o 
   2   6   4        0.24       -0.08      0.46 o 
   3   6   4        0.00       -0.15      0.74 o 
   4   6   4        5.44        6.32      1.15 o 
   5   6   4        1.42        2.46      1.09 o 
   6   6   4        0.00       -0.14      1.09 o 
  -9   7   4       12.69       11.85      1.46 o 
  -8   7   4        0.92       -0.07      0.84 o 
  -7   7   4        1.72        0.04      1.06 o 
  -6   7   4        0.19        0.79      0.65 o 
  -5   7   4       81.70       77.58      2.40 o 
  -4   7   4      297.25      294.73      8.05 o 
  -3   7   4      180.37      176.82      4.03 o 
  -2   7   4        3.29        2.98      0.94 o 
  -1   7   4       17.70       20.88      1.58 o 
   0   7   4      122.88      115.30      3.41 o 
   1   7   4       80.96       79.88      2.60 o 
   2   7   4       93.15       91.00      2.57 o 
   3   7   4        1.72        1.43      0.72 o 
   4   7   4        6.47        7.93      1.44 o 
   5   7   4        6.35        7.26      1.30 o 
  -9   8   4        3.48        5.23      1.13 o 
  -8   8   4       22.45       21.54      1.88 o 
  -7   8   4       59.32       56.85      4.58 o 
  -6   8   4      211.18      203.35      4.83 o 
  -5   8   4       59.70       61.25      2.71 o 
  -4   8   4        6.53        8.07      1.55 o 
  -3   8   4       88.99       87.72      2.70 o 
  -2   8   4       37.43       38.93      2.56 o 
  -1   8   4       20.62       24.71      1.84 o 
   0   8   4        2.51        3.60      0.98 o 
   1   8   4        3.11        3.42      1.04 o 
   2   8   4       10.22       11.63      1.96 o 
   3   8   4        0.14        0.38      1.16 o 
   4   8   4        0.11       -0.52      1.16 o 
  -8   9   4       17.25       13.61      1.55 o 
  -7   9   4        7.15        7.81      1.24 o 
  -6   9   4        6.33        7.07      1.38 o 
  -5   9   4       73.17       70.89      2.91 o 
  -4   9   4       19.63       21.91      2.39 o 
  -3   9   4        5.30        7.94      1.15 o 
  -2   9   4        0.56       -0.69      1.66 o 
  -1   9   4        4.84        5.38      1.13 o 
   0   9   4        9.47       12.90      1.62 o 
   1   9   4       12.76       13.97      1.66 o 
   2   9   4       32.51       34.86      3.30 o 
  -6  10   4       11.85       12.38      1.46 o 
  -5  10   4        3.08        4.50      1.04 o 
  -4  10   4        0.62        0.82      0.84 o 
  -3  10   4        0.01       -0.65      0.80 o 
  -2  10   4        8.23        8.30      1.71 o 
  -1  10   4        5.54        4.95      1.59 o 
   0  10   4        8.09        9.64      1.55 o 
   0 -14   5        9.09       11.49      2.35 o 
   1 -14   5        6.10        9.90      3.17 o 
   2 -14   5        9.17       11.96      2.35 o 
   3 -14   5       39.71       34.89      3.39 o 
   4 -14   5       37.72       45.84      5.73 o 
   5 -14   5        0.36       -1.21      2.11 o 
  -2 -13   5       43.28       36.89      3.77 o 
  -1 -13   5       20.46       24.85      2.99 o 
   0 -13   5        1.46       -0.84      1.37 o 
   1 -13   5       20.41       18.86      2.02 o 
   2 -13   5       19.51       18.96      1.97 o 
   3 -13   5        0.01       -0.80      1.04 o 
   4 -13   5       29.12       25.20      2.25 o 
   5 -13   5        1.34        0.30      1.09 o 
   6 -13   5        0.03        0.40      1.19 o 
   7 -13   5        0.44       -0.14      1.37 o 
  -4 -12   5        0.73        1.60      1.67 o 
  -3 -12   5        3.67        0.90      1.49 o 
  -2 -12   5        3.56        5.67      3.17 o 
  -1 -12   5        1.39        1.81      1.28 o 
   0 -12   5        0.94        2.35      1.29 o 
   1 -12   5       19.11       18.69      2.77 o 
   2 -12   5        0.93        1.60      1.09 o 
   3 -12   5       67.68       69.24      2.95 o 
   4 -12   5       50.04       53.38      2.95 o 
   5 -12   5        0.32        1.22      2.06 o 
   6 -12   5        1.22        1.42      1.09 o 
   7 -12   5        1.50        1.94      1.00 o 
   8 -12   5        3.56        4.83      2.02 o 
  -5 -11   5        8.90        3.89      1.88 o 
  -4 -11   5        0.05        1.45      1.59 o 
  -3 -11   5        8.58        5.44      2.71 o 
  -2 -11   5        2.23        3.08      1.09 o 
  -1 -11   5       35.06       31.72      2.25 o 
   0 -11   5       86.23       87.58      3.12 o 
   1 -11   5       48.42       47.75      2.40 o 
   2 -11   5       38.84       38.82      2.43 o 
   3 -11   5       15.48       14.39      1.62 o 
   4 -11   5       18.20       18.63      2.08 o 
   5 -11   5        3.99        0.88      1.14 o 
   6 -11   5        9.95        8.33      1.19 o 
   7 -11   5       31.51       31.17      2.07 o 
   8 -11   5        3.87        5.61      1.35 o 
   9 -11   5       18.93       15.74      3.02 o 
  -6 -10   5        2.84        6.42      2.40 o 
  -5 -10   5       22.34       21.89      2.77 o 
  -4 -10   5       62.14       57.00      4.04 o 
  -3 -10   5        6.42        6.27      1.59 o 
  -2 -10   5        2.64       -0.19      1.38 o 
  -1 -10   5       20.00       23.31      1.54 o 
   0 -10   5        7.55        7.36      0.97 o 
   1 -10   5        0.00        0.63      0.63 o 
   2 -10   5        2.07        1.13      0.63 o 
   3 -10   5       64.28       61.69      2.10 o 
   4 -10   5       14.74       14.35      1.50 o 
   5 -10   5       12.96       11.23      1.37 o 
   6 -10   5       29.48       27.98      1.88 o 
   7 -10   5       28.02       22.20      2.18 o 
   8 -10   5       36.74       37.00      2.21 o 
   9 -10   5        0.27        2.23      1.33 o 
  -7  -9   5        0.14        0.08      0.97 o 
  -6  -9   5        2.32        3.57      1.44 o 
  -5  -9   5        4.90        4.11      1.19 o 
  -4  -9   5        0.61        1.07      1.51 o 
  -3  -9   5        0.05       -0.52      0.52 o 
  -2  -9   5        2.57        1.54      0.91 o 
  -1  -9   5      115.40      104.32      4.14 o 
   0  -9   5      332.76      328.82      6.79 o 
   1  -9   5      370.57      365.68      6.44 o 
   2  -9   5       78.56       69.69      2.07 o 
   3  -9   5        2.67        2.76      0.63 o 
   4  -9   5       13.13       12.75      1.09 o 
   5  -9   5       17.25       14.40      1.22 o 
   6  -9   5       51.60       48.47      2.18 o 
   7  -9   5        2.19        2.43      0.89 o 
   8  -9   5        4.93        2.50      1.01 o 
   9  -9   5        6.40        7.35      1.50 o 
  10  -9   5       10.33        6.59      3.85 o 
  -7  -8   5        0.47        0.36      1.09 o 
  -6  -8   5        5.44        3.83      1.00 o 
  -5  -8   5       10.59       10.35      1.16 o 
  -4  -8   5      106.06      105.58      2.26 o 
  -3  -8   5        7.79        4.73      0.66 o 
  -2  -8   5        4.06        6.91      0.86 o 
  -1  -8   5       37.96       41.23      1.53 o 
   0  -8   5       27.94       32.36      1.43 o 
   1  -8   5        3.26        4.05      0.67 o 
   2  -8   5       34.00       33.52      1.25 o 
   3  -8   5      144.44      155.44      3.31 o 
   4  -8   5       18.07       15.33      1.18 o 
   5  -8   5       18.76       13.65      1.12 o 
   6  -8   5        9.26        6.92      0.86 o 
   7  -8   5       39.17       40.41      4.31 o 
   8  -8   5        9.75       12.78      1.43 o 
   9  -8   5        2.41        4.05      1.67 o 
  10  -8   5        6.14        7.29      2.22 o 
  -8  -7   5        8.97        9.23      1.47 o 
  -7  -7   5       14.40       14.32      1.46 o 
  -6  -7   5       19.49       18.55      1.36 o 
  -5  -7   5        1.22       -0.10      0.67 o 
  -4  -7   5       13.02       10.30      0.78 o 
  -3  -7   5        6.26        7.39      0.56 o 
  -2  -7   5      237.28      225.68      3.77 o 
  -1  -7   5       85.08       77.96      1.77 o 
   0  -7   5      656.07      628.93      8.71 o 
   1  -7   5     1397.99     1478.49     19.28 o 
   2  -7   5      784.08      760.49     10.36 o 
   3  -7   5      183.30      177.46      5.44 o 
   4  -7   5       80.62       75.48      2.10 o 
   5  -7   5        0.90        0.30      0.47 o 
   6  -7   5        2.91        1.28      0.56 o 
   7  -7   5       17.93       16.92      1.43 o 
   8  -7   5       16.68       19.31      1.58 o 
   9  -7   5       18.15       17.58      1.92 o 
  10  -7   5       10.79        9.95      1.85 o 
  -9  -6   5        2.98        2.37      1.50 o 
  -8  -6   5        2.78        1.99      1.04 o 
  -7  -6   5        3.03        2.58      1.07 o 
  -6  -6   5        7.57        5.30      0.82 o 
  -5  -6   5       36.04       33.79      1.08 o 
  -4  -6   5       50.94       56.52      1.39 o 
  -3  -6   5        4.70        4.73      0.39 o 
  -2  -6   5      276.54      271.77      3.54 o 
  -1  -6   5       33.88       40.81      1.13 o 
   0  -6   5        8.47        5.27      0.37 o 
   1  -6   5      254.13      257.09      3.88 o 
   2  -6   5       17.91       17.43      0.83 o 
   3  -6   5        9.29        9.82      0.67 o 
   4  -6   5       80.43       69.38      1.88 o 
   5  -6   5       53.01       56.20      1.61 o 
   6  -6   5       35.17       45.96      2.61 o 
   7  -6   5        8.94       10.13      0.98 o 
   8  -6   5       19.98       21.08      1.92 o 
   9  -6   5        3.57        5.61      1.31 o 
  10  -6   5        1.99        2.06      1.34 o 
  -9  -5   5       20.97       22.93      2.21 o 
  -8  -5   5       34.61       37.64      2.17 o 
  -7  -5   5      112.03      110.65      2.41 o 
  -6  -5   5       51.61       47.36      1.43 o 
  -5  -5   5      183.86      172.13      2.45 o 
  -4  -5   5       82.59       79.01      1.36 o 
  -3  -5   5      126.44      134.45      2.69 o 
  -2  -5   5      123.23      113.64      1.90 o 
  -1  -5   5      359.30      319.20      4.18 o 
   0  -5   5       46.48       43.28      0.81 o 
   1  -5   5      543.56      521.45      8.54 o 
   2  -5   5      382.36      374.46      5.34 o 
   3  -5   5      154.57      144.68      2.50 o 
   4  -5   5      138.84      121.60      3.08 o 
   5  -5   5      202.65      193.95      3.42 o 
   6  -5   5        0.01       -0.34      0.50 o 
   7  -5   5        1.48        1.84      0.61 o 
   8  -5   5       16.49       19.08      1.54 o 
   9  -5   5       36.35       36.24      2.64 o 
  10  -5   5       25.10       22.81      2.32 o 
  -9  -4   5        1.64        0.15      1.02 o 
  -8  -4   5        4.41        3.24      0.86 o 
  -7  -4   5       41.48       39.84      1.69 o 
  -6  -4   5        1.09        0.93      0.46 o 
  -5  -4   5      211.09      210.08      2.97 o 
  -4  -4   5        1.49        1.01      0.30 o 
  -3  -4   5      337.86      346.66      4.98 o 
  -2  -4   5      236.66      251.13      2.72 o 
  -1  -4   5      743.63      766.34      8.45 o 
   0  -4   5      439.58      493.05      5.19 o 
   1  -4   5       42.21       69.44      1.07 o 
   2  -4   5      511.33      488.34      6.03 o 
   3  -4   5       29.62       23.55      1.03 o 
   4  -4   5       88.40       82.22      1.64 o 
   5  -4   5       31.73       24.25      1.15 o 
   6  -4   5       97.10       94.65      2.72 o 
   7  -4   5      174.15      186.51      3.63 o 
   8  -4   5      113.59      118.28      3.83 o 
   9  -4   5       24.64       30.27      2.89 o 
  10  -4   5       11.40       14.26      1.68 o 
 -10  -3   5        9.06        6.79      2.24 o 
  -9  -3   5       63.14       60.01      2.53 o 
  -8  -3   5       54.19       60.03      1.98 o 
  -7  -3   5       59.67       59.81      1.77 o 
  -6  -3   5      568.13      543.71      7.89 o 
  -5  -3   5       13.19        9.97      0.55 o 
  -4  -3   5        7.46        4.71      0.34 o 
  -3  -3   5      169.04      162.50      1.99 o 
  -2  -3   5       18.73       31.10      0.60 o 
  -1  -3   5      165.75      186.42      2.21 o 
   0  -3   5        0.10        0.80      0.16 o 
   1  -3   5      231.24      290.29      3.18 o 
   2  -3   5      338.10      341.48      3.78 o 
   3  -3   5      274.26      259.70      3.09 o 
   4  -3   5      184.65      200.97      3.03 o 
   5  -3   5       36.33       29.08      1.19 o 
   6  -3   5        1.35        1.26      0.48 o 
   7  -3   5       13.41       15.42      1.16 o 
   8  -3   5       10.67       10.25      1.28 o 
   9  -3   5       20.85       19.07      2.35 o 
  10  -3   5        0.35       -0.69      1.01 o 
 -10  -2   5        7.35        4.64      1.27 o 
  -9  -2   5       14.76       15.42      1.43 o 
  -8  -2   5      101.85      102.33      4.35 o 
  -7  -2   5       21.72       23.32      1.23 o 
  -6  -2   5        3.88        4.36      0.61 o 
  -5  -2   5        3.99        2.29      0.31 o 
  -4  -2   5      693.01      721.68      7.59 o 
  -3  -2   5     1136.10     1248.61     12.63 o 
  -2  -2   5      255.36      254.77      3.52 o 
  -1  -2   5        1.82        3.93      0.19 o 
   0  -2   5     1852.99     2025.15     25.59 o 
   1  -2   5       38.71       35.84      0.63 o 
   2  -2   5      330.54      322.89      3.38 o 
   3  -2   5        1.50        2.34      0.38 o 
   4  -2   5        2.92        4.02      0.39 o 
   5  -2   5       28.86       29.01      0.97 o 
   6  -2   5       13.94       14.14      0.78 o 
   7  -2   5      140.83      147.68      2.95 o 
   8  -2   5       20.23       24.44      1.77 o 
   9  -2   5        4.96        4.36      1.19 o 
  10  -2   5       12.52       13.98      1.73 o 
 -10  -1   5        2.61        2.33      0.97 o 
  -9  -1   5       21.99       23.83      1.83 o 
  -8  -1   5       63.23       62.86      1.95 o 
  -7  -1   5      520.40      521.51      7.65 o 
  -6  -1   5      178.79      175.44      3.69 o 
  -5  -1   5       38.03       30.04      0.82 o 
  -4  -1   5      101.60      117.49      1.53 o 
  -3  -1   5       68.21       65.52      0.93 o 
  -2  -1   5      467.15      560.23      7.32 o 
  -1  -1   5        1.31        0.00      0.43 o 
   0  -1   5       41.31       45.55      1.02 o 
   1  -1   5      103.87      107.66      1.24 o 
   2  -1   5      101.23       83.68      1.15 o 
   3  -1   5      733.01      798.16      8.44 o 
   4  -1   5      146.53      144.12      1.83 o 
   5  -1   5       22.28       21.92      1.23 o 
   6  -1   5       13.53       12.32      0.87 o 
   7  -1   5        4.02        3.67      0.76 o 
   8  -1   5       45.16       48.60      2.56 o 
   9  -1   5        0.95       -0.72      1.29 o 
 -10   0   5        1.23        0.40      0.82 o 
  -9   0   5       38.61       37.91      2.05 o 
  -8   0   5       68.88       72.34      2.71 o 
  -7   0   5       14.28       16.48      0.95 o 
  -6   0   5        1.60        1.99      0.47 o 
  -5   0   5       30.27       30.30      0.74 o 
  -4   0   5     1353.84     1508.43     16.39 o 
  -3   0   5     1714.72     1815.67     22.12 o 
  -2   0   5      129.54      136.26      2.33 o 
  -1   0   5      327.31      274.04      5.08 o 
   0   0   5      552.19      613.29      7.33 o 
   1   0   5     2329.95     2514.94     26.60 o 
   2   0   5      412.36      440.41      4.30 o 
   3   0   5      118.49      119.66      1.81 o 
   4   0   5        9.02       10.03      0.53 o 
   5   0   5      142.77      137.43      2.17 o 
   6   0   5      220.67      224.61      3.83 o 
   7   0   5        6.65        8.25      0.93 o 
   8   0   5       11.38       12.82      1.46 o 
   9   0   5       13.60       13.06      1.51 o 
 -10   1   5        1.02       -0.04      0.76 o 
  -9   1   5       38.90       36.09      2.96 o 
  -8   1   5        0.72        1.22      0.67 o 
  -7   1   5       48.58       47.09      1.44 o 
  -6   1   5       86.15       80.87      1.58 o 
  -5   1   5      102.93       92.86      1.45 o 
  -4   1   5      591.21      579.03      8.52 o 
  -3   1   5       70.59       83.83      1.72 o 
  -2   1   5       52.83       42.46      0.83 o 
  -1   1   5      127.29      127.23      2.00 o 
   0   1   5       53.70       51.47      0.71 o 
   1   1   5      172.94      169.91      2.07 o 
   2   1   5       87.85       99.78      1.28 o 
   3   1   5        1.05        0.87      0.21 o 
   4   1   5        6.05        5.23      0.46 o 
   5   1   5        0.02        0.45      0.48 o 
   6   1   5       69.46       67.89      1.95 o 
   7   1   5       11.38        9.89      1.03 o 
   8   1   5        1.82        1.19      0.97 o 
 -10   2   5        5.28        6.55      1.19 o 
  -9   2   5       78.20       85.47      3.17 o 
  -8   2   5       85.99       86.43      2.70 o 
  -7   2   5      128.43      124.57      3.10 o 
  -6   2   5       28.80       30.95      1.07 o 
  -5   2   5        0.34        0.13      0.18 o 
  -4   2   5       68.91       77.19      1.87 o 
  -3   2   5      328.39      338.35      5.70 o 
  -2   2   5      604.97      600.36      7.35 o 
  -1   2   5      845.56      824.21      9.57 o 
   0   2   5     1293.68     1273.85     14.83 o 
   1   2   5      401.60      422.71      4.39 o 
   2   2   5      453.83      462.02      5.12 o 
   3   2   5       80.26       82.53      2.40 o 
   4   2   5       61.75       50.97      1.50 o 
   5   2   5      181.14      176.10      3.24 o 
   6   2   5       35.52       33.18      1.60 o 
   7   2   5       16.49       16.29      1.48 o 
   8   2   5        0.03       -0.47      1.02 o 
 -10   3   5        9.37        9.96      1.33 o 
  -9   3   5        1.43        2.20      0.88 o 
  -8   3   5        1.12        0.08      0.66 o 
  -7   3   5        0.10       -0.44      0.44 o 
  -6   3   5       16.05       17.48      0.93 o 
  -5   3   5       56.52       51.14      1.00 o 
  -4   3   5       11.43        9.69      0.59 o 
  -3   3   5        3.11        1.67      0.34 o 
  -2   3   5      195.30      192.59      2.98 o 
  -1   3   5       79.49       71.63      2.17 o 
   0   3   5       20.79       16.75      0.60 o 
   1   3   5       48.98       39.58      0.92 o 
   2   3   5       85.19       74.80      1.61 o 
   3   3   5      124.22      109.60      2.39 o 
   4   3   5        1.66        1.37      0.53 o 
   5   3   5       20.15       21.19      1.28 o 
   6   3   5       22.17       22.63      1.84 o 
   7   3   5       21.32       18.18      3.43 o 
 -10   4   5        0.89        0.09      0.88 o 
  -9   4   5        6.76        6.88      1.04 o 
  -8   4   5      104.17      110.92      3.15 o 
  -7   4   5       80.36       81.75      2.44 o 
  -6   4   5       39.55       38.46      2.17 o 
  -5   4   5        6.65        9.32      0.52 o 
  -4   4   5        0.08        0.13      0.46 o 
  -3   4   5       10.04        9.61      0.63 o 
  -2   4   5       16.48       14.63      1.10 o 
  -1   4   5      155.40      161.78      2.02 o 
   0   4   5      371.07      367.63      4.51 o 
   1   4   5      407.38      402.68      5.47 o 
   2   4   5      245.06      231.88      4.10 o 
   3   4   5       63.07       58.63      1.77 o 
   4   4   5        0.11       -0.45      0.60 o 
   5   4   5        4.64        3.83      1.00 o 
   6   4   5        7.30        8.95      1.62 o 
   7   4   5        4.95        4.50      1.99 o 
 -10   5   5        6.56        5.73      1.09 o 
  -9   5   5       12.62       12.25      1.28 o 
  -8   5   5        0.46        0.52      0.69 o 
  -7   5   5       61.88       63.72      2.12 o 
  -6   5   5       11.95       10.30      0.88 o 
  -5   5   5        1.53        3.11      0.59 o 
  -4   5   5       13.57       13.35      0.55 o 
  -3   5   5      117.84      124.17      2.04 o 
  -2   5   5      372.98      359.34      4.66 o 
  -1   5   5       73.96       67.98      1.42 o 
   0   5   5        1.51        2.29      0.57 o 
   1   5   5       45.33       39.95      1.90 o 
   2   5   5       11.03       12.12      1.27 o 
   3   5   5        6.42        6.50      1.15 o 
   4   5   5        9.98        9.27      1.31 o 
   5   5   5        9.41       10.53      1.33 o 
   6   5   5       11.09        9.48      1.68 o 
  -9   6   5       22.35       20.64      1.57 o 
  -8   6   5       19.13       16.99      1.32 o 
  -7   6   5       80.70       85.54      2.56 o 
  -6   6   5      160.81      159.78      4.13 o 
  -5   6   5       31.93       29.41      1.38 o 
  -4   6   5      417.47      388.97      7.48 o 
  -3   6   5       71.78       73.32      2.07 o 
  -2   6   5       48.13       48.85      1.51 o 
  -1   6   5       76.88       73.09      2.47 o 
   0   6   5        9.29       10.51      0.96 o 
   1   6   5      104.91      118.93      3.04 o 
   2   6   5      147.16      148.18      3.61 o 
   3   6   5       26.67       28.90      2.15 o 
   4   6   5        7.29        7.82      1.37 o 
   5   6   5        0.01        0.95      1.15 o 
  -9   7   5        0.67       -0.10      0.71 o 
  -8   7   5        2.29        2.84      0.89 o 
  -7   7   5       18.95       19.06      1.36 o 
  -6   7   5       42.51       42.21      2.34 o 
  -5   7   5        5.58        6.69      0.76 o 
  -4   7   5       47.12       44.06      1.60 o 
  -3   7   5      183.83      187.86      4.17 o 
  -2   7   5       63.81       71.10      2.22 o 
  -1   7   5       13.82       14.65      1.37 o 
   0   7   5       14.39       14.87      1.59 o 
   1   7   5       13.83       17.73      1.42 o 
   2   7   5       23.83       24.06      1.51 o 
   3   7   5        0.82        0.22      0.66 o 
   4   7   5        2.54        1.65      1.15 o 
  -8   8   5        0.01        1.86      1.37 o 
  -7   8   5       41.05       40.74      2.77 o 
  -6   8   5       65.77       69.73      2.26 o 
  -5   8   5        4.31        3.71      0.71 o 
  -4   8   5        9.62        8.40      0.94 o 
  -3   8   5       15.32       15.02      1.16 o 
  -2   8   5        0.14        0.12      0.65 o 
  -1   8   5        3.88        2.91      0.92 o 
   0   8   5        4.76        4.52      1.15 o 
   1   8   5        0.11        0.50      0.87 o 
   2   8   5       43.70       50.29      2.97 o 
  -7   9   5        1.14        1.65      1.37 o 
  -6   9   5        0.75        0.82      1.16 o 
  -5   9   5        5.87        6.75      1.24 o 
  -4   9   5       35.46       36.57      1.85 o 
  -3   9   5      113.60      108.99      3.14 o 
  -2   9   5       65.68       70.78      2.56 o 
  -1   9   5        4.81        4.40      1.25 o 
   0   9   5       10.35       13.42      1.74 o 
   1   9   5        0.66        0.05      0.92 o 
  -4  10   5        0.01       -0.90      1.16 o 
  -3  10   5        0.22       -0.14      0.71 o 
  -2  10   5        2.80        3.14      0.91 o 
   0 -14   6        3.53        3.26      1.67 o 
   1 -14   6        2.57        9.94      2.13 o 
   2 -14   6        0.17        1.15      1.59 o 
   3 -14   6       23.81       23.50      2.87 o 
   4 -14   6        1.41        2.26      1.71 o 
   5 -14   6       13.12       15.90      2.56 o 
  -2 -13   6        1.72        1.37      2.11 o 
  -1 -13   6        1.73       -0.44      1.81 o 
   0 -13   6        1.31        0.00      1.28 o 
   1 -13   6        0.36       -0.45      1.28 o 
   2 -13   6       20.79       24.29      2.66 o 
   3 -13   6        9.15        9.23      2.02 o 
   4 -13   6        4.26        3.96      2.11 o 
   5 -13   6        6.11        7.81      1.92 o 
   6 -13   6        4.26        4.67      2.41 o 
   7 -13   6        5.04        4.13      1.44 o 
  -4 -12   6       11.35       13.78      2.45 o 
  -3 -12   6        6.47        6.21      2.10 o 
  -2 -12   6       12.52       14.96      2.23 o 
  -1 -12   6       10.19       14.60      2.23 o 
   0 -12   6       16.54       21.28      2.45 o 
   1 -12   6       19.75       24.14      4.37 o 
   2 -12   6       32.12       34.64      2.43 o 
   3 -12   6        1.44       -0.20      0.87 o 
   4 -12   6        2.25        4.42      1.22 o 
   5 -12   6       43.16       46.82      3.73 o 
   6 -12   6        0.71        0.05      1.16 o 
   7 -12   6        0.02       -0.81      1.30 o 
   8 -12   6        0.11       -0.35      1.19 o 
  -5 -11   6        0.07       -0.16      3.32 o 
  -4 -11   6        9.91       12.45      2.23 o 
  -3 -11   6        1.13        0.15      1.28 o 
  -2 -11   6        6.63        4.37      1.49 o 
  -1 -11   6        0.09       -0.70      0.94 o 
   0 -11   6       43.36       49.14      3.00 o 
   1 -11   6       31.12       29.87      1.77 o 
   2 -11   6       40.62       37.81      1.99 o 
   3 -11   6       96.46       98.09      3.82 o 
   4 -11   6        5.76        6.91      1.27 o 
   5 -11   6        2.24        0.34      0.92 o 
   6 -11   6        5.74        8.00      1.21 o 
   7 -11   6        1.73        1.51      1.71 o 
   8 -11   6        0.02       -0.70      1.04 o 
   9 -11   6       23.83       22.76      2.43 o 
  -6 -10   6        6.00        4.41      2.39 o 
  -5 -10   6        9.13        8.92      1.92 o 
  -4 -10   6        4.98        6.16      1.80 o 
  -3 -10   6       71.42       75.80      2.57 o 
  -2 -10   6       65.85       67.53      2.72 o 
  -1 -10   6        9.86       10.06      1.13 o 
   0 -10   6       14.32       20.51      1.43 o 
   1 -10   6       42.63       45.56      3.18 o 
   2 -10   6       24.09       24.40      1.53 o 
   3 -10   6       22.57       24.27      1.83 o 
   4 -10   6       35.47       32.96      1.81 o 
   5 -10   6       10.97       10.95      2.30 o 
   6 -10   6       37.03       35.94      3.19 o 
   7 -10   6        8.32        4.01      1.80 o 
   8 -10   6       15.73       15.61      1.85 o 
   9 -10   6        0.19        0.80      1.22 o 
  -7  -9   6       26.05       26.07      2.35 o 
  -6  -9   6       10.91       12.13      1.77 o 
  -5  -9   6       77.47       78.83      4.04 o 
  -4  -9   6       22.33       22.62      1.85 o 
  -3  -9   6       10.70       11.98      1.16 o 
  -2  -9   6        0.08        0.06      0.46 o 
  -1  -9   6        6.21        6.92      1.26 o 
   0  -9   6       91.96       83.01      2.29 o 
   1  -9   6        3.23        2.60      0.67 o 
   2  -9   6      348.16      334.88      5.98 o 
   3  -9   6      239.90      241.01      4.71 o 
   4  -9   6      247.53      242.53      4.82 o 
   5  -9   6       34.15       34.70      1.84 o 
   6  -9   6       17.13       21.11      1.54 o 
   7  -9   6        9.32        8.85      1.90 o 
   8  -9   6        3.23        5.34      1.73 o 
   9  -9   6        0.41       -0.27      1.15 o 
  -7  -8   6        7.73        8.56      1.34 o 
  -6  -8   6        9.14       10.54      1.57 o 
  -5  -8   6        0.82        0.77      0.89 o 
  -4  -8   6        0.07        0.47      0.60 o 
  -3  -8   6       30.33       30.65      1.61 o 
  -2  -8   6        1.89        2.82      0.58 o 
  -1  -8   6        9.56       11.65      1.00 o 
   0  -8   6       50.49       51.07      1.90 o 
   1  -8   6       17.48       17.03      1.04 o 
   2  -8   6       30.46       28.14      1.61 o 
   3  -8   6       26.31       26.21      1.43 o 
   4  -8   6        0.70        0.13      0.57 o 
   5  -8   6       25.21       22.53      1.26 o 
   6  -8   6        2.10        2.03      0.69 o 
   7  -8   6        1.48        1.68      0.86 o 
   8  -8   6        0.58        0.13      0.98 o 
   9  -8   6        0.58        2.01      1.27 o 
  10  -8   6        0.03        0.20      1.19 o 
  -8  -7   6        1.52        1.78      1.24 o 
  -7  -7   6       16.57       19.89      1.62 o 
  -6  -7   6       97.68       99.16      2.64 o 
  -5  -7   6      140.56      134.98      2.99 o 
  -4  -7   6      206.41      191.60      4.71 o 
  -3  -7   6      206.26      197.43      3.52 o 
  -2  -7   6      281.54      281.50      3.80 o 
  -1  -7   6       41.31       40.61      1.20 o 
   0  -7   6        0.02        0.00      0.33 o 
   1  -7   6      107.34      100.56      2.04 o 
   2  -7   6       69.13       66.23      1.55 o 
   3  -7   6      614.10      609.80      8.57 o 
   4  -7   6       30.52       26.52      1.39 o 
   5  -7   6      106.39      104.32      2.37 o 
   6  -7   6       21.76       21.32      1.29 o 
   7  -7   6       33.72       34.49      1.94 o 
   8  -7   6        8.36        8.85      2.46 o 
   9  -7   6        4.03        2.15      1.27 o 
  10  -7   6        0.04        0.40      1.22 o 
  -9  -6   6        0.00       -0.32      1.09 o 
  -8  -6   6        4.14        2.41      1.99 o 
  -7  -6   6       35.78       41.06      1.89 o 
  -6  -6   6       12.95        8.61      0.95 o 
  -5  -6   6       88.71       81.37      1.87 o 
  -4  -6   6        5.73        6.39      0.82 o 
  -3  -6   6      100.50       94.99      1.82 o 
  -2  -6   6        2.52        4.15      0.44 o 
  -1  -6   6       20.38       14.40      0.65 o 
   0  -6   6       84.80       92.26      1.77 o 
   1  -6   6       11.10       10.27      0.58 o 
   2  -6   6       40.36       33.66      1.02 o 
   3  -6   6      111.10       97.34      1.99 o 
   4  -6   6       12.99        9.95      0.78 o 
   5  -6   6        0.04        0.27      0.47 o 
   6  -6   6        3.64        4.16      0.91 o 
   7  -6   6        0.10        0.47      0.65 o 
   8  -6   6        1.49        1.21      1.02 o 
   9  -6   6       12.93        9.69      1.68 o 
  10  -6   6        9.84        9.02      1.85 o 
  -9  -5   6        6.58        6.50      2.39 o 
  -8  -5   6        5.32        6.12      1.07 o 
  -7  -5   6       11.89       14.17      1.12 o 
  -6  -5   6       46.18       52.02      1.33 o 
  -5  -5   6      312.98      308.57      4.46 o 
  -4  -5   6      865.37      828.30      9.47 o 
  -3  -5   6      236.80      219.18      2.45 o 
  -2  -5   6       14.17       12.92      0.52 o 
  -1  -5   6      986.91     1032.60     11.36 o 
   0  -5   6       65.93       72.30      1.07 o 
   1  -5   6       21.56       25.39      0.64 o 
   2  -5   6       25.43       23.38      0.90 o 
   3  -5   6        6.57        3.89      0.47 o 
   4  -5   6      733.59      739.67      9.23 o 
   5  -5   6       20.34       17.66      1.46 o 
   6  -5   6      101.90      102.95      2.42 o 
   7  -5   6        0.01        0.03      0.74 o 
   8  -5   6        1.51        1.36      1.10 o 
   9  -5   6        0.07       -0.58      0.98 o 
  10  -5   6        0.01       -0.17      1.04 o 
  -9  -4   6        0.86        0.11      0.87 o 
  -8  -4   6       14.56       13.16      1.31 o 
  -7  -4   6        3.64        3.67      0.68 o 
  -6  -4   6       24.46       23.10      1.12 o 
  -5  -4   6       63.57       56.06      1.38 o 
  -4  -4   6       25.64       31.45      0.86 o 
  -3  -4   6      112.88      103.06      1.49 o 
  -2  -4   6      300.01      309.70      3.70 o 
  -1  -4   6      508.69      544.04      6.60 o 
   0  -4   6       76.65       98.05      1.36 o 
   1  -4   6       31.20       38.25      0.78 o 
   2  -4   6      152.18      182.17      2.24 o 
   3  -4   6      150.10      150.69      2.21 o 
   4  -4   6      750.93      762.00      8.21 o 
   5  -4   6       26.45       25.65      1.14 o 
   6  -4   6        8.11        8.83      0.74 o 
   7  -4   6        2.57        1.51      0.58 o 
   8  -4   6        2.49        2.79      0.89 o 
   9  -4   6       13.72       16.33      1.77 o 
  10  -4   6        0.37        0.04      1.09 o 
 -10  -3   6        0.10       -0.04      1.09 o 
  -9  -3   6        1.06        1.48      0.82 o 
  -8  -3   6       18.05       19.05      1.44 o 
  -7  -3   6        9.82       12.23      1.09 o 
  -6  -3   6       21.73       24.24      1.26 o 
  -5  -3   6      905.36      902.29     10.18 o 
  -4  -3   6      759.01      743.57      8.45 o 
  -3  -3   6       76.94       71.01      1.12 o 
  -2  -3   6      212.51      212.49      2.54 o 
  -1  -3   6      118.36      113.91      2.28 o 
   0  -3   6       31.55       29.86      0.49 o 
   1  -3   6        7.57        8.52      0.38 o 
   2  -3   6       21.04       22.85      0.61 o 
   3  -3   6       38.36       37.53      0.83 o 
   4  -3   6      368.18      335.66      4.01 o 
   5  -3   6      987.91      995.56     11.39 o 
   6  -3   6       11.51        9.46      0.83 o 
   7  -3   6        2.13        1.64      0.62 o 
   8  -3   6        0.23        0.22      0.84 o 
   9  -3   6        1.78        0.37      0.97 o 
 -10  -2   6       19.89       19.54      1.67 o 
  -9  -2   6        4.69        3.75      1.18 o 
  -8  -2   6        3.40        3.52      0.78 o 
  -7  -2   6      146.08      152.05      3.33 o 
  -6  -2   6       45.01       45.20      1.30 o 
  -5  -2   6      143.09      138.65      2.03 o 
  -4  -2   6       19.59       19.71      0.61 o 
  -3  -2   6       96.06       82.50      1.24 o 
  -2  -2   6      946.32     1149.88     16.50 o 
  -1  -2   6      908.20      918.93     15.55 o 
   0  -2   6        0.86        0.08      0.17 o 
   1  -2   6        0.14        4.19      0.26 o 
   2  -2   6      355.13      342.30      3.98 o 
   3  -2   6      745.69      796.92      8.86 o 
   4  -2   6      420.21      403.47      5.80 o 
   5  -2   6      495.98      497.44      6.70 o 
   6  -2   6       17.07       15.12      0.93 o 
   7  -2   6       44.79       41.02      2.41 o 
   8  -2   6       19.71       20.26      2.00 o 
   9  -2   6        0.59        0.37      0.97 o 
 -10  -1   6        5.68        6.57      1.16 o 
  -9  -1   6       12.96       12.88      1.25 o 
  -8  -1   6        7.81        6.01      0.86 o 
  -7  -1   6       46.89       45.30      1.60 o 
  -6  -1   6        1.88        1.57      0.39 o 
  -5  -1   6       48.88       45.20      1.29 o 
  -4  -1   6      101.10       83.03      1.25 o 
  -3  -1   6      416.47      428.70      6.80 o 
  -2  -1   6      707.92      697.20     11.94 o 
  -1  -1   6      248.71      260.22      6.29 o 
   0  -1   6       49.97       39.66      0.74 o 
   1  -1   6       97.56      108.89      1.35 o 
   2  -1   6       12.10       15.98      0.56 o 
   3  -1   6       92.03       89.83      1.42 o 
   4  -1   6      123.53      120.30      1.91 o 
   5  -1   6       87.54       87.95      1.78 o 
   6  -1   6      112.36      108.31      2.41 o 
   7  -1   6        0.00       -0.11      0.62 o 
   8  -1   6        4.19        3.12      0.92 o 
   9  -1   6        8.42       11.44      1.79 o 
 -10   0   6        0.95        1.49      0.81 o 
  -9   0   6        0.01       -0.60      0.60 o 
  -8   0   6        5.83        6.19      0.86 o 
  -7   0   6      192.31      192.22      3.68 o 
  -6   0   6      236.36      227.56      3.54 o 
  -5   0   6      339.39      342.09      5.54 o 
  -4   0   6       43.49       42.47      0.86 o 
  -3   0   6       27.19       28.01      0.73 o 
  -2   0   6      242.13      234.42      5.71 o 
  -1   0   6       50.10       62.78      1.57 o 
   0   0   6      270.45      265.83      3.42 o 
   1   0   6      448.55      413.07      4.48 o 
   2   0   6      476.17      457.51      5.49 o 
   3   0   6      366.08      363.30      4.02 o 
   4   0   6      318.25      308.37      4.15 o 
   5   0   6      122.81      125.93      2.23 o 
   6   0   6       14.51       15.98      1.10 o 
   7   0   6       21.15       21.91      1.39 o 
   8   0   6        6.43        5.92      1.50 o 
 -10   1   6        4.67        5.41      0.97 o 
  -9   1   6       13.96       11.57      1.26 o 
  -8   1   6       20.41       19.65      1.21 o 
  -7   1   6        3.93        3.06      0.57 o 
  -6   1   6        2.80        2.07      0.51 o 
  -5   1   6        1.28        1.02      0.39 o 
  -4   1   6      267.24      271.11      4.21 o 
  -3   1   6      163.30      148.12      2.82 o 
  -2   1   6       21.77       30.38      0.75 o 
  -1   1   6        2.92        3.48      0.30 o 
   0   1   6        3.45        6.14      0.41 o 
   1   1   6       36.71       38.97      0.93 o 
   2   1   6       54.91       59.00      1.53 o 
   3   1   6       19.34       20.97      0.98 o 
   4   1   6       11.64        9.54      0.66 o 
   5   1   6        7.07        5.71      0.76 o 
   6   1   6       18.77       19.95      1.45 o 
   7   1   6        7.94        7.08      1.24 o 
   8   1   6        6.01        3.16      1.32 o 
 -10   2   6       40.10       41.55      2.23 o 
  -9   2   6       13.71       15.06      1.31 o 
  -8   2   6        0.19        0.08      0.49 o 
  -7   2   6       18.70       19.64      0.96 o 
  -6   2   6      457.59      426.91      7.89 o 
  -5   2   6      313.68      279.40      5.28 o 
  -4   2   6      387.16      387.76      6.79 o 
  -3   2   6      195.40      191.52      3.09 o 
  -2   2   6        1.89        4.57      0.36 o 
  -1   2   6      170.41      154.29      2.18 o 
   0   2   6       24.57       31.05      0.74 o 
   1   2   6       59.82       63.39      1.24 o 
   2   2   6      165.25      167.53      2.40 o 
   3   2   6      107.69      114.26      2.21 o 
   4   2   6      204.70      200.30      3.80 o 
   5   2   6       96.26       94.63      2.82 o 
   6   2   6        8.20        8.37      1.12 o 
   7   2   6        5.67        4.78      1.37 o 
 -10   3   6        0.22       -0.49      0.83 o 
  -9   3   6       13.80       15.59      1.21 o 
  -8   3   6        2.72        2.91      1.25 o 
  -7   3   6       42.25       40.23      2.32 o 
  -6   3   6        2.92        2.71      0.85 o 
  -5   3   6      339.04      295.57      5.76 o 
  -4   3   6       82.74       72.21      1.92 o 
  -3   3   6      271.88      277.71      5.11 o 
  -2   3   6      129.20      125.44      2.18 o 
  -1   3   6      315.54      306.85      4.51 o 
   0   3   6      591.84      562.29      8.69 o 
   1   3   6        1.67        2.38      0.40 o 
   2   3   6        0.37        0.41      0.57 o 
   3   3   6        1.07        2.27      1.46 o 
   4   3   6        5.10        6.22      1.04 o 
   5   3   6        9.46       12.84      1.30 o 
   6   3   6        2.60        0.78      0.89 o 
   7   3   6        0.17       -0.45      1.09 o 
 -10   4   6        0.45        0.95      1.37 o 
  -9   4   6        6.08        4.96      1.37 o 
  -8   4   6       33.69       36.55      2.66 o 
  -7   4   6      135.37      133.67      5.28 o 
  -6   4   6       73.62       75.28      2.87 o 
  -5   4   6      534.41      502.98      9.23 o 
  -4   4   6      690.36      661.14     11.55 o 
  -3   4   6       19.43       19.74      1.09 o 
  -2   4   6      211.18      189.28      5.23 o 
  -1   4   6      106.41       94.80      2.74 o 
   0   4   6      366.70      359.71      6.09 o 
   1   4   6       32.97       25.66      1.55 o 
   2   4   6       11.61       11.74      1.19 o 
   3   4   6       65.36       74.14      2.76 o 
   4   4   6       35.38       32.73      1.89 o 
   5   4   6       41.89       38.45      2.17 o 
   6   4   6       31.97       35.26      2.67 o 
  -9   5   6       22.67       24.98      5.28 o 
  -8   5   6        0.59        0.60      1.07 o 
  -7   5   6        2.16        1.84      1.06 o 
  -6   5   6        0.00       -0.56      0.72 o 
  -5   5   6       19.07       18.20      1.59 o 
  -4   5   6       10.07       12.84      2.41 o 
  -3   5   6        0.02        0.77      0.57 o 
  -2   5   6        1.66        1.45      0.65 o 
  -1   5   6      182.18      169.51      3.51 o 
   0   5   6      287.28      288.15      6.14 o 
   1   5   6       78.67       80.14      2.33 o 
   2   5   6       39.05       34.63      2.08 o 
   3   5   6        0.08        0.51      0.90 o 
   4   5   6        1.32        0.97      0.82 o 
   5   5   6        0.14       -0.86      0.86 o 
  -9   6   6        8.04        5.13      1.71 o 
  -8   6   6       15.93       20.49      2.13 o 
  -7   6   6        7.78        7.89      1.45 o 
  -6   6   6       21.17       20.91      2.26 o 
  -5   6   6      145.63      146.78      4.66 o 
  -4   6   6      345.71      325.55      8.21 o 
  -3   6   6       58.05       54.65      2.45 o 
  -2   6   6        8.45       11.16      1.13 o 
  -1   6   6        3.52        3.51      0.84 o 
   0   6   6        3.38        2.19      0.73 o 
   1   6   6      112.25      106.66      2.93 o 
   2   6   6        4.10        2.25      0.86 o 
   3   6   6        3.60        5.64      1.04 o 
   4   6   6       44.24       47.17      3.73 o 
  -8   7   6        5.57        7.38      3.62 o 
  -7   7   6       16.04       16.08      1.96 o 
  -6   7   6       47.63       47.79      3.09 o 
  -5   7   6        0.48        1.21      1.36 o 
  -4   7   6        2.76        2.71      1.07 o 
  -3   7   6        2.42       -0.15      1.66 o 
  -2   7   6       33.52       37.58      2.56 o 
  -1   7   6       83.56       89.48      3.57 o 
   0   7   6       52.78       51.03      2.58 o 
   1   7   6       70.10       73.28      2.92 o 
   2   7   6       58.34       63.53      2.61 o 
   3   7   6        0.02        0.91      0.78 o 
  -7   8   6       10.04       11.83      1.92 o 
  -6   8   6       18.73       19.04      2.23 o 
  -5   8   6       38.60       44.03      2.99 o 
  -4   8   6        6.24        8.01      1.66 o 
  -3   8   6       21.27       14.43      1.80 o 
  -2   8   6       20.43       20.77      2.02 o 
  -1   8   6        9.81        9.24      1.39 o 
   0   8   6        0.22       -0.39      0.92 o 
   1   8   6        0.39        0.20      1.33 o 
  -5   9   6       13.99       15.69      2.13 o 
  -4   9   6        6.77        6.03      1.49 o 
  -3   9   6        2.48        2.69      2.87 o 
  -2   9   6        0.11        3.47      1.28 o 
  -1   9   6        2.90        2.16      1.51 o 
  -1 -14   7        3.69        2.22      1.67 o 
   0 -14   7       15.80       15.45      2.66 o 
   1 -14   7        1.42       -0.82      1.51 o 
   2 -14   7        7.83       12.22      2.35 o 
   3 -14   7        8.75       10.55      2.23 o 
   4 -14   7        8.17        9.64      3.32 o 
   5 -14   7        0.07        2.09      1.67 o 
  -2 -13   7       15.16       13.91      2.45 o 
  -1 -13   7        0.16       -1.28      1.28 o 
   0 -13   7        0.02       -0.60      1.28 o 
   1 -13   7       13.03       10.76      2.13 o 
   2 -13   7       19.93       21.14      2.66 o 
   3 -13   7        0.46       -0.15      1.36 o 
   4 -13   7       18.42       16.48      3.17 o 
   5 -13   7        8.38        3.94      1.67 o 
   6 -13   7        1.19        1.03      1.59 o 
   7 -13   7        0.46       -0.05      1.27 o 
  -4 -12   7        0.01       -0.70      1.23 o 
  -3 -12   7        0.29       -1.16      1.16 o 
  -2 -12   7        5.53        4.00      1.27 o 
  -1 -12   7       69.73       64.51      8.60 o 
   0 -12   7       46.15       52.22      4.22 o 
   1 -12   7        8.47        7.79      1.66 o 
   2 -12   7        5.53        7.01      2.87 o 
   3 -12   7       38.06       45.21      3.51 o 
   4 -12   7       17.92       19.73      2.45 o 
   5 -12   7        7.30        5.13      1.71 o 
   6 -12   7        4.30        3.48      2.11 o 
   7 -12   7        9.91       11.34      1.74 o 
   8 -12   7       14.97       13.41      4.01 o 
  -5 -11   7       11.22       12.12      3.92 o 
  -4 -11   7        8.69        9.91      2.02 o 
  -3 -11   7       14.09        9.76      1.45 o 
  -2 -11   7        9.49        9.98      1.22 o 
  -1 -11   7        5.75        6.30      1.19 o 
   0 -11   7        0.47        0.70      1.04 o 
   1 -11   7       42.07       49.15      2.72 o 
   2 -11   7        1.56        2.49      0.98 o 
   3 -11   7        0.28       -0.35      1.57 o 
   4 -11   7       17.88       17.24      2.13 o 
   5 -11   7       95.24       96.62      4.37 o 
   6 -11   7       34.49       33.86      2.68 o 
   7 -11   7       13.76       14.08      1.79 o 
   8 -11   7        7.66       11.04      2.16 o 
  -6 -10   7       30.10       32.03      3.41 o 
  -5 -10   7       45.86       48.81      5.13 o 
  -4 -10   7       15.03       17.27      1.94 o 
  -3 -10   7       23.38       22.45      1.58 o 
  -2 -10   7        3.51        1.98      1.39 o 
  -1 -10   7        6.70        6.79      1.09 o 
   0 -10   7        2.01        1.90      0.80 o 
   1 -10   7       21.85       27.02      1.90 o 
   2 -10   7       40.82       44.34      1.89 o 
   3 -10   7        4.21        3.42      0.96 o 
   4 -10   7        4.21        3.68      0.98 o 
   5 -10   7        4.53        3.02      1.04 o 
   6 -10   7        4.39        3.65      2.07 o 
   7 -10   7       12.30       12.88      1.72 o 
   8 -10   7        4.96        4.39      1.33 o 
   9 -10   7        5.50        5.45      1.85 o 
  -7  -9   7        3.58        1.93      3.17 o 
  -6  -9   7        2.94        3.24      1.59 o 
  -5  -9   7        8.69        7.98      1.37 o 
  -4  -9   7       48.67       46.81      2.08 o 
  -3  -9   7       96.10       87.33      2.56 o 
  -2  -9   7       63.71       59.53      2.06 o 
  -1  -9   7      172.36      157.65      4.11 o 
   0  -9   7       61.27       63.74      2.86 o 
   1  -9   7       14.76       15.90      2.09 o 
   2  -9   7      103.24      106.14      2.62 o 
   3  -9   7        9.36        8.23      0.90 o 
   4  -9   7       16.05       16.80      1.24 o 
   5  -9   7       39.25       40.80      2.30 o 
   6  -9   7       45.68       44.16      2.21 o 
   7  -9   7       30.84       34.94      2.48 o 
   8  -9   7       10.33       11.98      2.40 o 
   9  -9   7        9.12       10.86      1.79 o 
  -7  -8   7        1.18        2.96      1.59 o 
  -6  -8   7       32.17       29.54      2.70 o 
  -5  -8   7       59.82       68.67      2.41 o 
  -4  -8   7        3.70        6.68      0.89 o 
  -3  -8   7      100.08       93.54      2.52 o 
  -2  -8   7       21.48       21.23      1.39 o 
  -1  -8   7       31.90       29.46      1.20 o 
   0  -8   7        1.35        0.52      0.48 o 
   1  -8   7       28.54       29.44      1.56 o 
   2  -8   7        7.19        7.31      0.78 o 
   3  -8   7      259.43      252.38      4.74 o 
   4  -8   7        3.96        1.49      0.67 o 
   5  -8   7        0.00       -0.56      0.74 o 
   6  -8   7        0.07       -0.20      0.67 o 
   7  -8   7       16.53       20.94      2.45 o 
   8  -8   7       12.44       15.27      1.90 o 
   9  -8   7        2.48        1.53      1.27 o 
  -8  -7   7        1.22        2.29      1.24 o 
  -7  -7   7        0.43        0.80      0.96 o 
  -6  -7   7        2.83        1.30      1.69 o 
  -5  -7   7       14.59       14.49      1.06 o 
  -4  -7   7       17.41       21.41      1.34 o 
  -3  -7   7      256.05      258.65      4.86 o 
  -2  -7   7      763.92      726.38     10.08 o 
  -1  -7   7       66.18       61.26      1.56 o 
   0  -7   7       84.11       72.44      1.67 o 
   1  -7   7      276.31      277.02      6.36 o 
   2  -7   7       13.86       10.46      0.72 o 
   3  -7   7      266.43      270.92      4.89 o 
   4  -7   7      175.88      172.85      3.57 o 
   5  -7   7        0.67        0.23      0.60 o 
   6  -7   7       59.84       57.07      2.10 o 
   7  -7   7       59.37       58.30      2.28 o 
   8  -7   7       49.50       55.80      4.48 o 
   9  -7   7        0.08        1.87      1.15 o 
  -8  -6   7        2.09        1.94      0.97 o 
  -7  -6   7        0.36        0.12      0.71 o 
  -6  -6   7       18.95       18.75      2.22 o 
  -5  -6   7       38.16       40.42      1.49 o 
  -4  -6   7       48.28       42.28      1.42 o 
  -3  -6   7        1.16        1.03      0.54 o 
  -2  -6   7      111.99      120.16      2.01 o 
  -1  -6   7       28.19       27.09      0.79 o 
   0  -6   7       17.93       20.82      0.54 o 
   1  -6   7      219.66      214.80      2.80 o 
   2  -6   7       36.49       33.74      0.91 o 
   3  -6   7       43.14       44.48      1.39 o 
   4  -6   7      169.49      153.68      3.72 o 
   5  -6   7       61.52       63.62      2.03 o 
   6  -6   7       58.24       63.14      2.17 o 
   7  -6   7       12.66       12.65      1.92 o 
   8  -6   7       14.14       13.92      1.41 o 
   9  -6   7       11.42       10.92      1.50 o 
  -9  -5   7       16.07       17.59      1.62 o 
  -8  -5   7       33.57       32.14      1.96 o 
  -7  -5   7       24.33       25.06      1.57 o 
  -6  -5   7       52.89       52.91      1.89 o 
  -5  -5   7        0.74        1.17      0.48 o 
  -4  -5   7       85.99       94.53      1.86 o 
  -3  -5   7     1053.40     1048.82     12.72 o 
  -2  -5   7      852.55      839.96     10.19 o 
  -1  -5   7      192.85      180.27      2.61 o 
   0  -5   7      211.52      209.06      2.68 o 
   1  -5   7      270.98      255.83      3.20 o 
   2  -5   7        0.07        0.07      0.22 o 
   3  -5   7        3.58        4.60      0.44 o 
   4  -5   7      234.85      221.17      3.83 o 
   5  -5   7       26.89       29.63      1.57 o 
   6  -5   7       97.93       99.44      2.21 o 
   7  -5   7      135.84      139.89      2.91 o 
   8  -5   7       41.10       43.43      2.44 o 
   9  -5   7       18.75       23.46      1.96 o 
  -9  -4   7        0.21        0.11      0.82 o 
  -8  -4   7        3.70        4.47      0.97 o 
  -7  -4   7        4.54        4.24      0.76 o 
  -6  -4   7        1.92        1.41      0.50 o 
  -5  -4   7      240.57      237.84      3.58 o 
  -4  -4   7       25.57       23.39      0.85 o 
  -3  -4   7       29.07       24.35      0.81 o 
  -2  -4   7        3.05        3.20      0.27 o 
  -1  -4   7        6.19        9.72      0.41 o 
   0  -4   7      843.40      930.88     10.20 o 
   1  -4   7      132.50      146.52      1.98 o 
   2  -4   7        0.63       -0.02      0.24 o 
   3  -4   7        1.37        1.50      0.30 o 
   4  -4   7      109.20      103.24      1.85 o 
   5  -4   7        1.08        1.93      0.61 o 
   6  -4   7      151.20      161.35      2.99 o 
   7  -4   7       63.73       67.96      2.11 o 
   8  -4   7       16.86       20.88      1.80 o 
   9  -4   7        1.55        2.30      1.16 o 
  -9  -3   7       18.93       18.49      1.70 o 
  -8  -3   7       66.25       72.14      3.26 o 
  -7  -3   7        3.71        3.17      0.67 o 
  -6  -3   7      124.45      115.83      2.71 o 
  -5  -3   7      138.14      117.22      2.28 o 
  -4  -3   7       76.60       64.54      1.30 o 
  -3  -3   7      254.56      261.46      3.47 o 
  -2  -3   7      114.45       94.00      1.81 o 
  -1  -3   7      771.69      808.54     10.54 o 
   0  -3   7      846.19      862.96     11.30 o 
   1  -3   7      197.88      188.18      2.38 o 
   2  -3   7       77.78       82.41      1.28 o 
   3  -3   7       26.05       22.33      0.80 o 
   4  -3   7        7.01        5.01      0.54 o 
   5  -3   7        0.82        0.07      0.42 o 
   6  -3   7       12.22       12.86      0.94 o 
   7  -3   7       36.77       36.13      1.80 o 
   8  -3   7       20.10       19.64      2.28 o 
   9  -3   7       15.88       14.73      1.98 o 
 -10  -2   7        8.31        7.98      1.15 o 
  -9  -2   7        0.03        1.03      0.73 o 
  -8  -2   7        0.27        0.87      0.60 o 
  -7  -2   7       38.81       34.78      1.77 o 
  -6  -2   7        2.95        2.92      0.70 o 
  -5  -2   7      104.29      116.50      2.17 o 
  -4  -2   7      177.08      168.14      2.46 o 
  -3  -2   7      502.44      536.12      8.12 o 
  -2  -2   7      432.19      426.87      6.33 o 
  -1  -2   7        5.52        6.12      0.51 o 
   0  -2   7       19.88       24.88      0.56 o 
   1  -2   7       60.71       62.70      0.91 o 
   2  -2   7       57.07       49.88      0.94 o 
   3  -2   7      219.04      208.28      2.88 o 
   4  -2   7      227.20      223.08      3.44 o 
   5  -2   7      166.80      166.57      2.92 o 
   6  -2   7       20.96       26.67      1.31 o 
   7  -2   7       63.96       69.42      2.48 o 
   8  -2   7        0.06        1.03      1.32 o 
   9  -2   7        0.60       -0.50      1.04 o 
 -10  -1   7       26.33       30.74      1.79 o 
  -9  -1   7       45.87       49.83      3.83 o 
  -8  -1   7        0.37       -0.08      0.47 o 
  -7  -1   7        8.55        8.62      1.04 o 
  -6  -1   7        0.31        0.03      0.35 o 
  -5  -1   7      145.56      129.56      2.32 o 
  -4  -1   7       58.53       48.54      0.97 o 
  -3  -1   7       32.19       33.45      0.83 o 
  -2  -1   7     1400.06     1386.88     23.38 o 
  -1  -1   7      313.33      282.79      7.03 o 
   0  -1   7      287.19      305.33      3.91 o 
   1  -1   7       33.32       37.98      0.69 o 
   2  -1   7        0.33        0.27      0.23 o 
   3  -1   7        9.15       14.74      0.74 o 
   4  -1   7       37.30       38.68      1.26 o 
   5  -1   7        0.04       -0.09      0.48 o 
   6  -1   7       17.81       17.44      1.43 o 
   7  -1   7        1.01        1.25      0.89 o 
   8  -1   7       11.19        8.50      2.22 o 
 -10   0   7        1.43        1.00      0.91 o 
  -9   0   7        1.26        1.54      0.64 o 
  -8   0   7       56.96       58.80      1.58 o 
  -7   0   7       17.86       17.97      1.39 o 
  -6   0   7       22.66       17.79      0.97 o 
  -5   0   7       31.18       33.93      1.09 o 
  -4   0   7      407.00      433.51      5.42 o 
  -3   0   7      188.08      185.81      3.09 o 
  -2   0   7      914.57      949.51     16.41 o 
  -1   0   7     1232.20     1182.44     20.19 o 
   0   0   7       12.65       18.76      0.76 o 
   1   0   7       40.19       48.21      1.39 o 
   2   0   7       23.65       26.85      1.04 o 
   3   0   7       42.52       41.29      1.28 o 
   4   0   7       59.07       60.67      1.69 o 
   5   0   7       33.74       33.55      1.78 o 
   6   0   7       92.89      101.57      3.29 o 
   7   0   7       17.29       18.01      1.62 o 
   8   0   7        9.63        8.55      1.75 o 
 -10   1   7        6.44        9.67      3.17 o 
  -9   1   7       24.86       24.07      2.23 o 
  -8   1   7       34.66       34.75      2.45 o 
  -7   1   7        4.42        2.95      0.94 o 
  -6   1   7       34.42       32.01      1.50 o 
  -5   1   7      179.76      159.17      3.36 o 
  -4   1   7       63.44       59.10      1.28 o 
  -3   1   7      199.77      186.34      3.75 o 
  -2   1   7       34.52       35.20      0.85 o 
  -1   1   7     1686.88     1652.10     23.77 o 
   0   1   7      452.14      434.91      5.51 o 
   1   1   7        5.84        6.72      0.51 o 
   2   1   7      133.85      114.75      2.09 o 
   3   1   7        3.24        1.87      0.56 o 
   4   1   7        8.86        7.00      0.76 o 
   5   1   7        5.06        6.35      1.52 o 
   6   1   7        0.69        0.14      0.78 o 
   7   1   7        4.97        4.61      1.44 o 
 -10   2   7        3.58        3.32      1.49 o 
  -9   2   7        0.02       -0.94      0.94 o 
  -8   2   7        1.60        1.31      1.81 o 
  -7   2   7        0.28        0.64      1.66 o 
  -6   2   7       59.11       59.13      1.97 o 
  -5   2   7      210.23      208.25      4.23 o 
  -4   2   7      219.22      210.22      4.06 o 
  -3   2   7      694.74      665.67      9.57 o 
  -2   2   7      691.76      654.25      8.66 o 
  -1   2   7      240.41      244.58      3.62 o 
   0   2   7       11.93       15.08      0.86 o 
   1   2   7       13.38       10.23      0.82 o 
   2   2   7       14.35       11.79      1.04 o 
   3   2   7       25.35       19.28      1.35 o 
   4   2   7       54.60       57.50      2.09 o 
   5   2   7       33.00       41.28      2.51 o 
   6   2   7       13.75       16.04      2.09 o 
   7   2   7       29.10       33.17      2.70 o 
 -10   3   7        2.63        3.77      2.26 o 
  -9   3   7        5.76        7.89      1.59 o 
  -8   3   7        0.31       -0.72      0.72 o 
  -7   3   7        3.92        4.45      1.21 o 
  -6   3   7       13.12       16.95      1.66 o 
  -5   3   7       44.46       40.93      1.50 o 
  -4   3   7        0.49        0.68      0.39 o 
  -3   3   7       56.78       53.28      1.44 o 
  -2   3   7      129.43      120.96      2.44 o 
  -1   3   7       13.48       12.75      0.75 o 
   0   3   7      187.53      181.54      3.66 o 
   1   3   7       46.87       38.15      1.72 o 
   2   3   7       35.03       33.79      1.90 o 
   3   3   7        2.72        1.93      0.67 o 
   4   3   7        0.19        0.20      0.67 o 
   5   3   7       11.33        9.86      1.25 o 
   6   3   7        0.37        0.58      0.94 o 
  -9   4   7        2.75        1.26      1.16 o 
  -8   4   7       27.18       23.47      2.23 o 
  -7   4   7       45.13       37.38      3.02 o 
  -6   4   7       21.40       20.85      1.96 o 
  -5   4   7       19.05       16.17      1.37 o 
  -4   4   7       32.12       33.85      1.51 o 
  -3   4   7      343.77      334.75      6.33 o 
  -2   4   7      391.13      375.12      5.56 o 
  -1   4   7        8.83       10.55      1.04 o 
   0   4   7      121.53      125.85      3.32 o 
   1   4   7      167.91      170.83      7.15 o 
   2   4   7        6.95        8.82      1.13 o 
   3   4   7        2.55        2.24      0.92 o 
   4   4   7        6.97        6.30      1.07 o 
   5   4   7       37.53       38.13      2.30 o 
  -9   5   7        8.83        9.87      2.11 o 
  -8   5   7        2.07        2.22      1.16 o 
  -7   5   7        0.03        1.24      0.94 o 
  -6   5   7        0.01        1.21      1.21 o 
  -5   5   7       43.27       38.15      2.23 o 
  -4   5   7       40.09       40.93      2.02 o 
  -3   5   7        0.07        1.36      0.75 o 
  -2   5   7        4.99        4.75      1.26 o 
  -1   5   7        5.58        5.71      0.80 o 
   0   5   7       58.93       54.44      2.35 o 
   1   5   7        0.12       -0.30      0.63 o 
   2   5   7        7.93        5.96      1.15 o 
   3   5   7        7.95       11.09      1.50 o 
   4   5   7       17.81       22.18      1.83 o 
  -8   6   7        4.79        4.11      1.37 o 
  -7   6   7       13.13       17.98      1.92 o 
  -6   6   7        5.42        8.63      1.66 o 
  -5   6   7       33.72       30.53      2.23 o 
  -4   6   7       87.05       80.47      5.58 o 
  -3   6   7       50.97       47.38      2.45 o 
  -2   6   7       20.62       18.52      1.52 o 
  -1   6   7       48.16       49.03      2.26 o 
   0   6   7       11.55       12.82      1.21 o 
   1   6   7       58.41       59.81      2.77 o 
   2   6   7       31.07       29.38      1.92 o 
   3   6   7        5.67        6.83      1.54 o 
  -7   7   7       18.24       18.82      2.23 o 
  -6   7   7       48.84       45.70      2.96 o 
  -5   7   7        4.35        4.75      1.36 o 
  -4   7   7        5.32        2.26      1.07 o 
  -3   7   7       28.04       33.44      2.45 o 
  -2   7   7        2.47        4.15      1.81 o 
  -1   7   7        7.07       11.01      1.44 o 
   0   7   7        0.04        0.10      1.09 o 
   1   7   7        2.39        1.98      0.86 o 
  -5   8   7       21.20       24.84      2.45 o 
  -4   8   7        6.86        5.93      1.49 o 
  -3   8   7       28.30       28.91      2.87 o 
  -2   8   7       32.92       33.00      3.32 o 
  -1   8   7       12.06       11.53      1.52 o 
  -1 -14   8        0.07        2.68      1.80 o 
   0 -14   8        0.18        1.35      1.59 o 
   1 -14   8       11.60       11.72      2.56 o 
   2 -14   8       19.42       20.96      2.77 o 
   3 -14   8        0.70       -0.84      1.37 o 
   4 -14   8        4.58        3.17      1.71 o 
   5 -14   8        7.90        7.16      2.41 o 
  -2 -13   8        4.05        4.88      1.46 o 
  -1 -13   8        8.51        4.52      2.56 o 
   0 -13   8        9.52        4.19      3.17 o 
   1 -13   8        7.60        5.68      1.80 o 
   2 -13   8        0.71       -0.33      1.23 o 
   3 -13   8        2.90        2.87      1.49 o 
   4 -13   8        2.61        1.85      1.66 o 
   5 -13   8        7.61        5.97      2.71 o 
   6 -13   8        0.16        1.27      1.59 o 
  -4 -12   8       45.85       45.64     13.27 o 
  -3 -12   8       33.95       41.82      5.28 o 
  -2 -12   8       20.82       26.14      2.25 o 
  -1 -12   8       15.69       16.80      1.80 o 
   0 -12   8        2.93        2.79      1.15 o 
   1 -12   8        0.35        0.44      0.92 o 
   2 -12   8        1.81        1.30      0.98 o 
   3 -12   8       15.98       16.44      2.13 o 
   4 -12   8        0.04       -0.74      1.16 o 
   5 -12   8        0.85        0.00      1.28 o 
   6 -12   8        5.86        7.44      1.52 o 
   7 -12   8        5.37        6.18      1.62 o 
  -5 -11   8        3.53        1.54      1.96 o 
  -4 -11   8       18.20       21.75      2.77 o 
  -3 -11   8        4.77        5.08      1.10 o 
  -2 -11   8        8.33        5.24      1.00 o 
  -1 -11   8       19.23       17.10      1.57 o 
   0 -11   8       56.14       59.47      5.03 o 
   1 -11   8      157.94      144.40      4.67 o 
   2 -11   8        4.77        2.82      1.02 o 
   3 -11   8        0.03       -0.78      0.78 o 
   4 -11   8        7.87        8.74      1.33 o 
   5 -11   8        1.87        1.12      1.16 o 
   6 -11   8        0.67        1.19      1.15 o 
   7 -11   8        0.00        1.07      1.18 o 
   8 -11   8        3.80        5.22      1.50 o 
  -6 -10   8        7.42        6.14      1.80 o 
  -5 -10   8        0.02        0.86      2.56 o 
  -4 -10   8       61.27       63.87      2.47 o 
  -3 -10   8      118.94      124.39      3.38 o 
  -2 -10   8        8.43       13.75      1.28 o 
  -1 -10   8        7.90        6.93      0.94 o 
   0 -10   8       18.65       20.50      2.42 o 
   1 -10   8       21.88       22.79      1.74 o 
   2 -10   8        2.73        3.53      1.02 o 
   3 -10   8       32.48       34.77      2.14 o 
   4 -10   8        0.51        1.72      0.92 o 
   5 -10   8       15.41       17.11      1.68 o 
   6 -10   8        8.13        8.29      1.44 o 
   7 -10   8        7.28       10.71      1.68 o 
   8 -10   8        1.73        1.31      1.22 o 
  -7  -9   8        0.78       -0.15      1.49 o 
  -6  -9   8        3.43        1.54      1.09 o 
  -5  -9   8       16.63       21.13      3.70 o 
  -4  -9   8        3.84        3.22      0.86 o 
  -3  -9   8        3.73        3.74      0.83 o 
  -2  -9   8        1.44        0.92      0.63 o 
  -1  -9   8       37.58       36.41      2.24 o 
   0  -9   8      257.51      240.83      4.75 o 
   1  -9   8       73.68       72.89      2.55 o 
   2  -9   8      232.27      216.73      7.27 o 
   3  -9   8       10.21       10.13      1.24 o 
   4  -9   8       35.69       32.31      2.03 o 
   5  -9   8       21.35       24.93      1.65 o 
   6  -9   8       36.01       33.54      2.26 o 
   7  -9   8       10.87       16.21      1.90 o 
   8  -9   8        0.01       -1.15      1.15 o 
   9  -9   8       11.23       13.08      2.03 o 
  -7  -8   8        9.35        9.47      1.82 o 
  -6  -8   8        1.11        0.96      0.98 o 
  -5  -8   8       20.63       22.79      1.62 o 
  -4  -8   8       57.75       57.78      2.06 o 
  -3  -8   8       99.30      106.56      2.75 o 
  -2  -8   8        0.15       -0.44      0.48 o 
  -1  -8   8       37.20       39.22      1.95 o 
   0  -8   8        2.26        1.87      0.63 o 
   1  -8   8       48.08       49.67      1.65 o 
   2  -8   8      173.01      175.71      3.48 o 
   3  -8   8       23.08       21.55      2.87 o 
   4  -8   8       19.10       18.33      2.15 o 
   5  -8   8       49.36       47.71      2.01 o 
   6  -8   8        3.07        1.80      0.96 o 
   7  -8   8        3.99        1.89      0.89 o 
   8  -8   8        0.44        0.36      1.02 o 
   9  -8   8        0.00       -1.11      1.19 o 
  -8  -7   8        6.92       10.09      1.72 o 
  -7  -7   8       28.97       29.68      2.25 o 
  -6  -7   8       68.18       73.08      2.90 o 
  -5  -7   8       42.00       42.74      3.85 o 
  -4  -7   8        0.45        0.92      0.57 o 
  -3  -7   8        8.11        7.90      0.90 o 
  -2  -7   8        0.74        0.17      0.45 o 
  -1  -7   8      681.53      672.99      9.41 o 
   0  -7   8      242.69      228.75      3.79 o 
   1  -7   8      104.84       97.62      1.81 o 
   2  -7   8      378.17      370.76      5.08 o 
   3  -7   8      580.24      558.97      9.49 o 
   4  -7   8       23.65       25.05      1.25 o 
   5  -7   8       16.15       17.74      1.30 o 
   6  -7   8       18.28       15.42      1.34 o 
   7  -7   8        4.16        3.70      0.86 o 
   8  -7   8        2.44        1.68      0.84 o 
   9  -7   8        5.03        4.69      2.38 o 
  -8  -6   8        3.78        4.94      1.33 o 
  -7  -6   8       12.21       13.43      1.74 o 
  -6  -6   8        3.81        4.65      0.86 o 
  -5  -6   8        0.21        0.17      0.60 o 
  -4  -6   8       21.96       21.21      1.28 o 
  -3  -6   8      172.80      163.53      2.96 o 
  -2  -6   8        7.08        8.19      0.64 o 
  -1  -6   8      162.23      157.20      2.73 o 
   0  -6   8       19.05       17.07      0.62 o 
   1  -6   8        1.25        1.97      0.33 o 
   2  -6   8      168.90      172.71      2.74 o 
   3  -6   8      131.74      123.93      2.27 o 
   4  -6   8       15.57       14.08      0.92 o 
   5  -6   8        3.18        2.57      0.59 o 
   6  -6   8        5.03        5.43      0.73 o 
   7  -6   8       15.45       19.63      1.27 o 
   8  -6   8       19.04       20.98      1.71 o 
   9  -6   8        1.03        0.41      1.09 o 
  -9  -5   8       20.91       20.41      2.25 o 
  -8  -5   8       28.11       25.61      2.08 o 
  -7  -5   8       28.77       27.63      1.99 o 
  -6  -5   8      134.11      145.13      3.39 o 
  -5  -5   8        2.56        3.37      1.04 o 
  -4  -5   8      208.27      203.65      3.50 o 
  -3  -5   8      610.02      565.37      7.87 o 
  -2  -5   8      130.52      118.03      1.78 o 
  -1  -5   8        7.25        8.94      0.46 o 
   0  -5   8       35.12       31.57      0.77 o 
   1  -5   8      326.93      310.75      3.83 o 
   2  -5   8      487.19      485.17      6.52 o 
   3  -5   8      312.44      304.05      4.00 o 
   4  -5   8      307.68      307.43      5.82 o 
   5  -5   8        0.09        0.11      0.42 o 
   6  -5   8       11.93       11.62      0.96 o 
   7  -5   8        6.05        6.21      1.56 o 
   8  -5   8        9.40       11.26      3.08 o 
   9  -5   8        3.15        4.15      1.50 o 
  -9  -4   8        2.44        3.28      1.43 o 
  -8  -4   8        7.90        8.39      1.83 o 
  -7  -4   8        2.36        0.95      0.84 o 
  -6  -4   8        0.00        0.79      0.55 o 
  -5  -4   8       71.48       62.70      1.58 o 
  -4  -4   8        6.56        5.63      0.49 o 
  -3  -4   8        6.79        4.93      0.43 o 
  -2  -4   8       68.96       63.55      1.58 o 
  -1  -4   8       69.23       79.48      1.17 o 
   0  -4   8       30.80       30.73      0.76 o 
   1  -4   8        2.12        2.10      0.30 o 
   2  -4   8       66.57       62.02      1.44 o 
   3  -4   8        0.20        0.46      0.35 o 
   4  -4   8       78.94       75.79      1.72 o 
   5  -4   8       23.83       25.57      1.42 o 
   6  -4   8       33.80       36.33      1.71 o 
   7  -4   8       25.66       27.73      1.96 o 
   8  -4   8       22.24       23.07      2.20 o 
   9  -4   8       12.70       13.49      1.97 o 
  -9  -3   8       37.30       39.86      2.53 o 
  -8  -3   8       87.34       89.39      3.19 o 
  -7  -3   8      112.01      117.96      3.42 o 
  -6  -3   8       59.43       61.48      1.92 o 
  -5  -3   8       95.63       97.56      2.01 o 
  -4  -3   8        2.91        5.53      0.53 o 
  -3  -3   8      248.75      235.73      3.09 o 
  -2  -3   8      613.37      566.38      8.45 o 
  -1  -3   8       44.02       40.21      0.84 o 
   0  -3   8      218.60      224.48      3.33 o 
   1  -3   8      121.96      123.41      1.76 o 
   2  -3   8      281.39      257.62      3.11 o 
   3  -3   8       89.53       89.40      1.64 o 
   4  -3   8       15.50       15.54      0.97 o 
   5  -3   8       80.91       82.56      2.14 o 
   6  -3   8       11.16       12.74      1.67 o 
   7  -3   8       10.23       11.74      1.31 o 
   8  -3   8        0.29       -0.74      1.09 o 
  -9  -2   8        0.11        0.72      0.98 o 
  -8  -2   8        6.87        8.46      1.15 o 
  -7  -2   8        3.33        3.82      0.87 o 
  -6  -2   8       44.16       46.12      1.42 o 
  -5  -2   8        0.00       -0.16      0.31 o 
  -4  -2   8       39.27       30.07      0.81 o 
  -3  -2   8      322.07      306.45      4.93 o 
  -2  -2   8       62.93       88.00      2.14 o 
  -1  -2   8       89.65       90.53      1.78 o 
   0  -2   8      264.85      273.01      3.57 o 
   1  -2   8      312.93      306.55      3.46 o 
   2  -2   8       25.21       24.30      0.84 o 
   3  -2   8      233.76      230.02      3.50 o 
   4  -2   8       79.82       80.46      2.20 o 
   5  -2   8       17.80       17.67      1.15 o 
   6  -2   8        1.81        1.23      0.96 o 
   7  -2   8        0.34       -0.23      0.79 o 
   8  -2   8       14.82       14.92      1.92 o 
  -9  -1   8        3.37        4.62      1.15 o 
  -8  -1   8        9.49       11.69      1.27 o 
  -7  -1   8      100.44      103.50      3.07 o 
  -6  -1   8      139.92      132.24      2.79 o 
  -5  -1   8       86.79       87.47      2.14 o 
  -4  -1   8      237.21      214.49      2.87 o 
  -3  -1   8       91.24       80.73      1.54 o 
  -2  -1   8       44.71       39.75      2.10 o 
  -1  -1   8        6.07        6.62      1.35 o 
   0  -1   8       37.59       40.58      1.13 o 
   1  -1   8      527.19      520.63      6.03 o 
   2  -1   8      316.65      307.62      4.27 o 
   3  -1   8       72.29       67.42      1.57 o 
   4  -1   8        0.25        0.01      0.46 o 
   5  -1   8        5.29        4.99      0.76 o 
   6  -1   8        5.44        4.21      0.90 o 
   7  -1   8        2.79        2.91      1.34 o 
   8  -1   8        0.77       -1.04      1.04 o 
  -9   0   8        4.90        7.05      1.19 o 
  -8   0   8        2.38        2.11      0.80 o 
  -7   0   8       11.50       11.15      1.09 o 
  -6   0   8       15.81       12.70      0.86 o 
  -5   0   8       62.12       58.11      1.62 o 
  -4   0   8        3.72        3.53      0.38 o 
  -3   0   8      398.63      367.81      6.65 o 
  -2   0   8     1006.03      966.08     16.81 o 
  -1   0   8      445.73      439.10      6.92 o 
   0   0   8      767.33      712.33      7.97 o 
   1   0   8       60.80       60.00      1.27 o 
   2   0   8       13.09       10.62      0.67 o 
   3   0   8        8.37        7.23      0.71 o 
   4   0   8       60.66       62.77      1.81 o 
   5   0   8        0.00        0.19      0.65 o 
   6   0   8        0.91        0.79      0.78 o 
   7   0   8        3.84        3.91      1.12 o 
  -9   1   8        4.68        5.95      1.37 o 
  -8   1   8        4.73        9.35      1.49 o 
  -7   1   8       25.18       27.25      2.26 o 
  -6   1   8       42.39       40.77      1.57 o 
  -5   1   8       13.14       13.07      0.84 o 
  -4   1   8      307.40      310.97      5.45 o 
  -3   1   8      183.10      169.36      3.94 o 
  -2   1   8      145.56      139.63      2.62 o 
  -1   1   8       21.08       18.87      0.53 o 
   0   1   8      268.10      258.50      3.94 o 
   1   1   8        0.61        0.75      0.38 o 
   2   1   8        6.61        7.43      0.79 o 
   3   1   8       26.22       24.73      1.45 o 
   4   1   8       17.45       16.68      1.28 o 
   5   1   8       19.54       19.19      1.61 o 
   6   1   8        3.43        1.22      0.94 o 
  -9   2   8       24.41       25.70      2.45 o 
  -8   2   8       10.71       12.67      1.59 o 
  -7   2   8       13.27       16.45      2.26 o 
  -6   2   8      241.56      228.25      4.82 o 
  -5   2   8      200.19      176.21      6.16 o 
  -4   2   8        2.60        2.59      0.39 o 
  -3   2   8        4.27        3.32      0.44 o 
  -2   2   8       89.30       85.88      1.78 o 
  -1   2   8     1012.78      961.44     14.11 o 
   0   2   8      216.44      203.78      3.70 o 
   1   2   8       28.97       32.08      1.30 o 
   2   2   8       54.17       53.49      1.87 o 
   3   2   8       41.19       43.32      1.89 o 
   4   2   8       34.24       38.12      2.01 o 
   5   2   8       22.76       24.89      1.82 o 
   6   2   8        0.18        0.64      0.90 o 
  -9   3   8        0.73       -0.16      3.92 o 
  -8   3   8       52.49       55.89      8.90 o 
  -7   3   8       33.72       38.90      2.32 o 
  -6   3   8        7.24        7.97      1.16 o 
  -5   3   8       88.75       80.68      2.26 o 
  -4   3   8       36.43       33.97      1.27 o 
  -3   3   8        0.41        0.04      0.39 o 
  -2   3   8        3.05        3.45      0.65 o 
  -1   3   8       61.76       60.90      1.49 o 
   0   3   8       30.22       31.15      1.57 o 
   1   3   8       12.36       11.75      1.42 o 
   2   3   8       11.60       12.58      1.37 o 
   3   3   8        8.76        7.81      1.04 o 
   4   3   8        2.99        2.80      0.86 o 
   5   3   8        3.81        3.03      1.04 o 
  -8   4   8       22.61       26.22      3.47 o 
  -7   4   8       77.75       86.80      3.51 o 
  -6   4   8       39.48       40.06      2.32 o 
  -5   4   8       28.56       23.46      3.32 o 
  -4   4   8       20.22       17.62      1.37 o 
  -3   4   8       17.08       19.12      1.54 o 
  -2   4   8       76.08       77.55      1.80 o 
  -1   4   8       81.65       78.06      2.54 o 
   0   4   8      154.05      142.95      3.25 o 
   1   4   8       44.32       42.00      2.29 o 
   2   4   8       44.38       52.11      3.07 o 
   3   4   8       43.85       46.19      2.79 o 
   4   4   8        6.94        6.55      1.19 o 
  -8   5   8        5.24        5.88      1.49 o 
  -7   5   8        4.02        2.85      1.81 o 
  -6   5   8        5.15        6.69      1.28 o 
  -5   5   8        4.04        3.89      0.94 o 
  -4   5   8        0.88        0.04      1.81 o 
  -3   5   8        2.22        3.69      0.94 o 
  -2   5   8        6.70        8.12      1.43 o 
  -1   5   8       20.42       18.30      1.23 o 
   0   5   8       34.69       32.51      2.03 o 
   1   5   8       31.24       33.57      2.81 o 
   2   5   8        2.66        3.44      1.04 o 
   3   5   8        4.00        3.20      1.07 o 
  -7   6   8        0.72        0.97      1.96 o 
  -6   6   8       26.65       29.17      2.35 o 
  -5   6   8       33.08       36.39      2.45 o 
  -4   6   8        7.65        5.82      1.28 o 
  -3   6   8        0.10        1.81      0.94 o 
  -2   6   8        9.66       11.87      1.59 o 
  -1   6   8       60.17       66.45      2.86 o 
   0   6   8       63.90       70.44      2.62 o 
   1   6   8       72.24       75.90      2.71 o 
  -5   7   8        0.29       -0.13      0.94 o 
  -4   7   8        0.25        0.03      0.94 o 
  -3   7   8        5.87        6.52      1.45 o 
  -2   7   8       18.65       17.75      2.02 o 
  -1   7   8       28.39       27.58      3.10 o 
   0 -14   9       50.00       45.06      3.94 o 
   1 -14   9        3.64        5.90      1.88 o 
   2 -14   9        2.33        0.65      1.81 o 
   3 -14   9        0.03        0.30      1.45 o 
   4 -14   9        1.46        1.07      1.59 o 
  -2 -13   9        4.25        6.44      1.50 o 
  -1 -13   9        7.80        7.77      1.57 o 
   0 -13   9       17.80       21.54      2.71 o 
   1 -13   9        1.31        1.36      1.49 o 
   2 -13   9        9.93       11.53      2.13 o 
   3 -13   9       13.26        9.73      2.56 o 
   4 -13   9        0.70        1.46      1.45 o 
   5 -13   9        1.25        4.24      2.26 o 
   6 -13   9        1.45        0.70      1.22 o 
  -4 -12   9        1.26        1.81      2.26 o 
  -3 -12   9        0.02       -0.48      0.95 o 
  -2 -12   9       32.20       30.11      3.09 o 
  -1 -12   9       30.21       38.49      2.25 o 
   0 -12   9       14.03       21.43      1.96 o 
   1 -12   9       41.95       45.78      2.78 o 
   2 -12   9        9.53       10.14      1.44 o 
   3 -12   9        2.45        1.76      0.92 o 
   4 -12   9        0.04       -0.30      1.16 o 
   5 -12   9        0.02       -0.30      1.28 o 
   6 -12   9        1.27        0.68      1.15 o 
   7 -12   9        0.79        2.10      1.33 o 
  -5 -11   9        0.06        1.51      1.51 o 
  -4 -11   9        2.01        2.13      1.15 o 
  -3 -11   9        4.14        3.99      1.01 o 
  -2 -11   9        2.06        1.01      0.86 o 
  -1 -11   9        0.54        1.55      0.82 o 
   0 -11   9        1.89        1.10      0.82 o 
   1 -11   9       41.00       44.96      2.49 o 
   2 -11   9        9.76        9.40      1.27 o 
   3 -11   9        0.84       -0.30      0.80 o 
   4 -11   9       13.26       11.45      1.55 o 
   5 -11   9       30.84       35.48      2.44 o 
   6 -11   9       27.36       36.17      3.26 o 
   7 -11   9        2.99        4.37      1.71 o 
  -6 -10   9       12.07       14.00      2.45 o 
  -5 -10   9        0.70        1.78      1.09 o 
  -4 -10   9        4.08        4.90      0.97 o 
  -3 -10   9        4.22        2.78      0.97 o 
  -2 -10   9       61.81       66.23      2.33 o 
  -1 -10   9       40.94       47.76      2.17 o 
   0 -10   9        3.51        2.82      0.78 o 
   1 -10   9       76.32       79.68      2.90 o 
   2 -10   9      128.44      123.31      5.04 o 
   3 -10   9       28.80       28.26      1.97 o 
   4 -10   9        5.15        5.91      1.11 o 
   5 -10   9        1.30        1.06      0.98 o 
   6 -10   9       57.19       58.49      5.04 o 
   7 -10   9       31.92       30.23      3.77 o 
   8 -10   9        0.01       -1.28      1.28 o 
  -6  -9   9       22.09       23.30      2.14 o 
  -5  -9   9       20.12       20.03      1.82 o 
  -4  -9   9       79.65       77.62      2.56 o 
  -3  -9   9       32.67       32.47      2.57 o 
  -2  -9   9        3.91        2.96      0.82 o 
  -1  -9   9       18.30       16.58      1.78 o 
   0  -9   9        1.81        2.32      0.71 o 
   1  -9   9      386.39      387.42      9.23 o 
   2  -9   9        4.42        5.51      0.98 o 
   3  -9   9        1.38        0.96      0.57 o 
   4  -9   9       73.06       74.40      2.36 o 
   5  -9   9       80.00       83.94      3.07 o 
   6  -9   9        4.86        6.97      1.79 o 
   7  -9   9       26.54       27.45      2.87 o 
   8  -9   9        4.93        5.03      1.50 o 
  -7  -8   9       16.86       16.13      2.81 o 
  -6  -8   9        8.26        8.07      1.37 o 
  -5  -8   9        7.33        9.08      1.36 o 
  -4  -8   9       23.69       22.29      1.47 o 
  -3  -8   9       18.46       17.80      1.61 o 
  -2  -8   9        0.00        0.32      0.55 o 
  -1  -8   9      113.06       95.66      2.52 o 
   0  -8   9        1.08        1.73      0.63 o 
   1  -8   9       56.28       54.51      1.85 o 
   2  -8   9       34.04       35.03      1.28 o 
   3  -8   9      163.14      159.29      3.11 o 
   4  -8   9       20.37       19.86      1.37 o 
   5  -8   9        2.60        2.99      0.82 o 
   6  -8   9       37.15       36.69      1.88 o 
   7  -8   9       38.39       39.16      1.99 o 
   8  -8   9        2.78        3.02      1.06 o 
  -8  -7   9        0.40        0.84      1.15 o 
  -7  -7   9       14.30       12.34      2.49 o 
  -6  -7   9       13.27       13.41      2.26 o 
  -5  -7   9      126.29      124.37      4.40 o 
  -4  -7   9      109.07      113.63      2.89 o 
  -3  -7   9       20.56       18.61      1.19 o 
  -2  -7   9      197.42      192.64      3.39 o 
  -1  -7   9      344.11      318.33      5.42 o 
   0  -7   9      117.68      115.18      2.35 o 
   1  -7   9       23.40       24.49      0.90 o 
   2  -7   9       24.41       25.42      1.07 o 
   3  -7   9        0.25       -0.45      0.45 o 
   4  -7   9       90.62       97.04      2.36 o 
   5  -7   9       58.07       58.05      1.88 o 
   6  -7   9       46.42       50.46      1.98 o 
   7  -7   9       17.14       19.67      1.74 o 
   8  -7   9       22.68       21.82      1.84 o 
  -8  -6   9        5.66        9.23      2.11 o 
  -7  -6   9        4.01        4.44      1.19 o 
  -6  -6   9        8.12        6.90      0.95 o 
  -5  -6   9        0.19       -0.15      0.60 o 
  -4  -6   9       28.33       24.64      1.38 o 
  -3  -6   9       65.17       58.36      1.54 o 
  -2  -6   9       57.04       63.05      1.48 o 
  -1  -6   9        0.05       -0.32      0.32 o 
   0  -6   9       42.11       34.96      0.95 o 
   1  -6   9        9.94       12.44      0.66 o 
   2  -6   9        0.10       -0.31      0.31 o 
   3  -6   9        0.01       -0.39      0.55 o 
   4  -6   9        6.93        5.68      0.72 o 
   5  -6   9       11.87       12.09      1.24 o 
   6  -6   9        4.88        4.29      0.76 o 
   7  -6   9        0.56        0.46      0.70 o 
   8  -6   9        0.03       -0.62      1.04 o 
  -8  -5   9        6.64        5.00      1.66 o 
  -7  -5   9       28.70       32.14      2.09 o 
  -6  -5   9       42.47       42.00      1.83 o 
  -5  -5   9       92.70       99.88      2.83 o 
  -4  -5   9      494.21      502.55      6.58 o 
  -3  -5   9      160.23      155.31      2.71 o 
  -2  -5   9       70.34       62.66      1.38 o 
  -1  -5   9      329.06      306.91      4.05 o 
   0  -5   9      321.29      303.10      4.03 o 
   1  -5   9       14.85       15.47      0.71 o 
   2  -5   9        6.37        8.11      0.61 o 
   3  -5   9       42.98       42.63      1.21 o 
   4  -5   9       18.67       18.98      1.15 o 
   5  -5   9       22.04       21.64      1.28 o 
   6  -5   9        0.10       -0.24      0.56 o 
   7  -5   9       14.99       17.24      1.34 o 
   8  -5   9       16.40       16.57      2.14 o 
  -9  -4   9        8.11        9.26      1.49 o 
  -8  -4   9        1.94        0.09      0.92 o 
  -7  -4   9        2.94        2.56      0.78 o 
  -6  -4   9        9.15        8.86      0.97 o 
  -5  -4   9      120.52      122.62      3.12 o 
  -4  -4   9        2.13        2.33      0.39 o 
  -3  -4   9      127.32      123.63      2.11 o 
  -2  -4   9       93.48       81.44      1.53 o 
  -1  -4   9        9.84        9.07      0.45 o 
   0  -4   9       67.36       75.47      1.19 o 
   1  -4   9       69.97       59.11      1.28 o 
   2  -4   9       52.03       53.85      1.44 o 
   3  -4   9       19.08       17.01      0.86 o 
   4  -4   9        6.89        7.19      0.75 o 
   5  -4   9       55.79       60.10      1.88 o 
   6  -4   9       79.87       83.47      2.36 o 
   7  -4   9        4.78        5.51      1.12 o 
   8  -4   9        3.45        4.02      1.39 o 
  -9  -3   9        0.95        1.83      1.02 o 
  -8  -3   9        2.86        1.31      0.87 o 
  -7  -3   9        0.63        1.31      0.74 o 
  -6  -3   9        0.72        0.31      0.53 o 
  -5  -3   9       16.34       19.41      0.92 o 
  -4  -3   9      121.61      119.06      1.86 o 
  -3  -3   9      866.09      852.87     10.15 o 
  -2  -3   9      455.31      422.23      6.49 o 
  -1  -3   9      596.69      555.65      7.52 o 
   0  -3   9       99.17       95.74      2.79 o 
   1  -3   9       35.40       28.65      0.79 o 
   2  -3   9       57.06       51.36      1.21 o 
   3  -3   9       97.68       96.83      3.49 o 
   4  -3   9      188.14      177.87      3.37 o 
   5  -3   9       24.01       24.99      1.40 o 
   6  -3   9        9.06       11.04      1.09 o 
   7  -3   9        3.49        3.15      1.00 o 
   8  -3   9        3.57        2.34      1.37 o 
  -9  -2   9       17.35       18.78      2.86 o 
  -8  -2   9       16.56       18.36      1.57 o 
  -7  -2   9        0.60       -0.36      0.62 o 
  -6  -2   9        0.18        0.09      0.43 o 
  -5  -2   9        9.36        6.88      0.60 o 
  -4  -2   9       18.98       21.09      0.57 o 
  -3  -2   9      385.55      364.76      5.71 o 
  -2  -2   9      111.85      117.23      3.91 o 
  -1  -2   9      189.51      168.76      4.98 o 
   0  -2   9      193.87      183.03      2.84 o 
   1  -2   9      473.78      446.88      5.74 o 
   2  -2   9      761.48      706.51      8.85 o 
   3  -2   9       10.71       12.07      0.77 o 
   4  -2   9       24.39       20.88      1.20 o 
   5  -2   9       16.04       15.28      1.12 o 
   6  -2   9       33.75       35.80      2.07 o 
   7  -2   9        7.46        7.99      1.25 o 
  -9  -1   9       27.20       26.56      2.08 o 
  -8  -1   9        0.49        0.97      0.80 o 
  -7  -1   9        5.10        4.67      0.87 o 
  -6  -1   9        0.00        0.44      0.39 o 
  -5  -1   9        4.64        5.28      0.68 o 
  -4  -1   9        0.03        0.27      0.20 o 
  -3  -1   9       10.85       13.14      0.75 o 
  -2  -1   9     1489.39     1471.96     31.03 o 
  -1  -1   9      293.26      276.45      5.50 o 
   0  -1   9        5.82        7.50      0.62 o 
   1  -1   9       76.96       75.57      1.48 o 
   2  -1   9       43.67       50.21      1.26 o 
   3  -1   9       16.60       11.72      0.88 o 
   4  -1   9        2.62        1.53      0.58 o 
   5  -1   9        0.34        0.12      0.62 o 
   6  -1   9       14.46       14.46      1.74 o 
   7  -1   9       26.70       28.53      2.17 o 
  -9   0   9        6.50        7.98      1.81 o 
  -8   0   9       40.63       39.34      2.87 o 
  -7   0   9       35.23       38.57      2.56 o 
  -6   0   9        0.58        1.41      0.52 o 
  -5   0   9       12.07       14.98      1.23 o 
  -4   0   9      276.52      266.06      4.26 o 
  -3   0   9       91.05       76.38      3.25 o 
  -2   0   9      168.67      160.87      2.84 o 
  -1   0   9      204.51      201.22      3.13 o 
   0   0   9        6.66        5.67      0.38 o 
   1   0   9      223.27      204.54      3.10 o 
   2   0   9      148.40      136.60      2.41 o 
   3   0   9       89.14       91.14      2.22 o 
   4   0   9       24.80       27.20      1.46 o 
   5   0   9       22.60       24.26      2.35 o 
   6   0   9       33.05       38.00      2.25 o 
  -9   1   9        3.96        1.51      1.16 o 
  -8   1   9        9.16        8.92      1.49 o 
  -7   1   9        1.25        0.22      0.72 o 
  -6   1   9       29.65       32.17      1.44 o 
  -5   1   9       15.91       15.99      0.92 o 
  -4   1   9       10.24        9.05      0.57 o 
  -3   1   9      107.00      102.55      3.92 o 
  -2   1   9       65.73       66.72      2.48 o 
  -1   1   9      236.48      231.07      4.86 o 
   0   1   9       19.48       19.50      0.84 o 
   1   1   9       11.99       14.56      0.79 o 
   2   1   9        0.34        1.14      0.52 o 
   3   1   9        1.96        1.48      0.60 o 
   4   1   9        1.55        2.07      0.78 o 
   5   1   9        2.24        2.27      0.89 o 
   6   1   9        3.14        3.18      1.04 o 
  -9   2   9       15.54       17.45      2.02 o 
  -8   2   9       42.35       46.31      5.13 o 
  -7   2   9       79.41       72.24      5.73 o 
  -6   2   9       81.64       85.13      4.37 o 
  -5   2   9      102.35      104.93      2.49 o 
  -4   2   9       52.16       45.95      1.44 o 
  -3   2   9      106.63      102.75      2.25 o 
  -2   2   9       25.03       25.54      0.89 o 
  -1   2   9       15.50       14.71      0.87 o 
   0   2   9        0.48        0.50      0.42 o 
   1   2   9        7.50        7.74      1.02 o 
   2   2   9       11.24       11.41      1.78 o 
   3   2   9       31.81       32.29      1.78 o 
   4   2   9       65.90       66.55      2.46 o 
   5   2   9       29.94       28.97      2.03 o 
  -8   3   9       10.16       15.55      1.92 o 
  -7   3   9        1.83        3.02      1.51 o 
  -6   3   9        1.98        4.83      0.94 o 
  -5   3   9        0.27       -0.42      0.60 o 
  -4   3   9        1.31        2.69      0.57 o 
  -3   3   9        3.49        3.71      0.57 o 
  -2   3   9        4.63        6.42      0.66 o 
  -1   3   9       19.42       21.76      1.06 o 
   0   3   9       32.91       29.95      1.75 o 
   1   3   9        0.95        0.40      0.65 o 
   2   3   9        0.02        0.30      0.67 o 
   3   3   9        8.81        9.52      1.21 o 
   4   3   9       13.54       13.86      1.52 o 
  -8   4   9       41.22       43.22      2.96 o 
  -7   4   9       62.95       72.76      7.69 o 
  -6   4   9       70.11       70.32      2.87 o 
  -5   4   9       19.62       20.21      1.59 o 
  -4   4   9       22.14       21.55      3.62 o 
  -3   4   9       33.40       31.49      1.88 o 
  -2   4   9       67.38       64.65      1.98 o 
  -1   4   9        7.66       10.48      1.19 o 
   0   4   9        2.72        3.68      0.76 o 
   1   4   9       21.68       26.58      2.12 o 
   2   4   9       32.89       34.70      2.01 o 
   3   4   9       28.29       35.07      2.13 o 
  -7   5   9       17.77       16.35      2.41 o 
  -6   5   9        1.39        1.51      1.07 o 
  -5   5   9        8.75        8.40      1.37 o 
  -4   5   9        4.24        5.32      1.07 o 
  -3   5   9       14.62       15.62      1.59 o 
  -2   5   9        2.99        3.98      0.95 o 
  -1   5   9        0.54        0.85      0.96 o 
   0   5   9       10.50       10.11      1.41 o 
   1   5   9        7.58        6.70      1.11 o 
  -5   6   9       31.28       35.20      2.71 o 
  -4   6   9       31.79       33.15      2.45 o 
  -3   6   9       13.16        8.68      1.37 o 
  -2   6   9        7.98        4.83      1.28 o 
  -1   6   9       91.13       93.01      3.43 o 
   0 -14  10        3.29        0.14      1.46 o 
   1 -14  10        3.60        4.00      1.81 o 
   2 -14  10        1.37        0.64      1.66 o 
   3 -14  10        0.45       -0.60      1.28 o 
   4 -14  10        9.24       11.31      2.23 o 
  -2 -13  10        0.00       -1.10      1.10 o 
  -1 -13  10       19.67       19.82      2.08 o 
   0 -13  10        1.53        0.79      1.15 o 
   1 -13  10       14.04       12.72      1.77 o 
   2 -13  10        2.68        5.28      1.71 o 
   3 -13  10        1.53        2.56      1.49 o 
   4 -13  10        0.84        1.34      1.45 o 
   5 -13  10       12.15       12.37      2.35 o 
  -3 -12  10        0.00       -0.56      0.86 o 
  -2 -12  10        0.03       -0.72      0.80 o 
  -1 -12  10        5.76        1.86      0.97 o 
   0 -12  10      138.32      149.75      5.08 o 
   1 -12  10        3.38        2.82      1.02 o 
   2 -12  10        0.96       -0.92      0.92 o 
   3 -12  10       31.29       34.10      4.20 o 
   4 -12  10        8.97        8.94      1.68 o 
   5 -12  10        2.87        2.11      2.11 o 
   6 -12  10        4.00        5.56      2.87 o 
  -4 -11  10        0.83        1.56      1.00 o 
  -3 -11  10        8.28        8.20      1.42 o 
  -2 -11  10       32.99       28.16      2.09 o 
  -1 -11  10        8.32        7.38      1.12 o 
   0 -11  10        8.62        8.43      1.18 o 
   1 -11  10       65.66       61.61      3.38 o 
   2 -11  10       18.20       17.32      1.48 o 
   3 -11  10       64.51       66.62      2.84 o 
   4 -11  10        5.49        7.68      1.33 o 
   5 -11  10        0.59        1.24      1.09 o 
   6 -11  10        1.49        2.71      1.49 o 
   7 -11  10        0.90        0.38      1.15 o 
  -5 -10  10       33.26       36.12      2.64 o 
  -4 -10  10       43.17       43.50      2.25 o 
  -3 -10  10       44.40       42.91      2.46 o 
  -2 -10  10       26.82       30.15      1.77 o 
  -1 -10  10        8.65        8.06      1.07 o 
   0 -10  10        0.06        0.08      1.18 o 
   1 -10  10        0.04        0.62      0.67 o 
   2 -10  10        2.18        2.30      0.86 o 
   3 -10  10       33.81       35.29      2.96 o 
   4 -10  10       12.84       14.38      1.55 o 
   5 -10  10       15.31       13.54      1.37 o 
   6 -10  10        8.25        9.86      1.31 o 
   7 -10  10        3.31        3.21      1.09 o 
  -6  -9  10        0.00        0.85      1.02 o 
  -5  -9  10        0.00       -0.64      0.78 o 
  -4  -9  10        2.09        1.08      0.78 o 
  -3  -9  10        8.28        6.35      1.01 o 
  -2  -9  10       29.90       29.12      1.62 o 
  -1  -9  10        5.87        6.01      0.89 o 
   0  -9  10       99.48       93.64      2.59 o 
   1  -9  10      271.47      267.83      5.23 o 
   2  -9  10      190.65      181.90      4.09 o 
   3  -9  10        3.37        3.69      0.86 o 
   4  -9  10        4.32        2.70      0.75 o 
   5  -9  10        7.41        7.00      0.97 o 
   6  -9  10       18.75       17.61      1.40 o 
   7  -9  10        3.91        2.02      0.87 o 
  -7  -8  10        0.28       -0.75      1.02 o 
  -6  -8  10        0.49        1.42      1.06 o 
  -5  -8  10       77.25       85.27      2.67 o 
  -4  -8  10       36.43       33.85      1.96 o 
  -3  -8  10       58.87       58.93      2.00 o 
  -2  -8  10        2.56        4.23      0.83 o 
  -1  -8  10       52.16       50.51      1.78 o 
   0  -8  10      123.20      124.64      2.92 o 
   1  -8  10        1.92        1.37      0.74 o 
   2  -8  10       15.29       14.89      0.97 o 
   3  -8  10        0.93        1.30      0.58 o 
   4  -8  10       20.98       19.39      1.73 o 
   5  -8  10        0.33       -0.04      0.64 o 
   6  -8  10        0.00       -0.12      0.63 o 
   7  -8  10        3.08        1.51      0.81 o 
   8  -8  10        0.29       -0.92      0.92 o 
  -7  -7  10       11.82       14.09      1.68 o 
  -6  -7  10       60.24       68.08      2.45 o 
  -5  -7  10       18.32       17.88      1.34 o 
  -4  -7  10        0.64        0.62      0.63 o 
  -3  -7  10       49.56       54.83      1.83 o 
  -2  -7  10      113.13      112.44      2.62 o 
  -1  -7  10       63.35       65.40      2.02 o 
   0  -7  10      118.84      107.77      2.23 o 
   1  -7  10      282.55      268.74      3.91 o 
   2  -7  10      222.48      213.39      3.75 o 
   3  -7  10       64.97       63.32      1.79 o 
   4  -7  10        0.11        0.13      0.50 o 
   5  -7  10        3.04        0.58      0.91 o 
   6  -7  10       10.35       12.25      1.15 o 
   7  -7  10        0.88       -0.86      0.86 o 
   8  -7  10        0.26        0.58      1.04 o 
  -8  -6  10        5.93        7.15      1.97 o 
  -7  -6  10        2.46        3.09      0.94 o 
  -6  -6  10        0.20        0.43      0.63 o 
  -5  -6  10        6.72        6.93      1.09 o 
  -4  -6  10      140.73      139.29      3.15 o 
  -3  -6  10      165.66      169.28      3.00 o 
  -2  -6  10      109.85      102.43      2.04 o 
  -1  -6  10        8.51        7.17      0.60 o 
   0  -6  10      109.69      102.19      1.81 o 
   1  -6  10       65.84       62.64      1.39 o 
   2  -6  10        5.71        5.64      0.59 o 
   3  -6  10       13.17        9.88      0.88 o 
   4  -6  10        1.52        2.13      0.63 o 
   5  -6  10       16.15       13.79      1.15 o 
   6  -6  10        0.07       -0.58      0.58 o 
   7  -6  10       17.83       18.86      1.45 o 
   8  -6  10       28.18       28.73      2.60 o 
  -8  -5  10       51.35       61.83      2.93 o 
  -7  -5  10       24.68       24.22      1.65 o 
  -6  -5  10       19.71       21.81      1.44 o 
  -5  -5  10       59.69       69.35      2.06 o 
  -4  -5  10       12.03       10.80      0.69 o 
  -3  -5  10        6.57        3.78      0.48 o 
  -2  -5  10       67.07       64.66      1.35 o 
  -1  -5  10      187.46      187.76      2.70 o 
   0  -5  10      251.58      233.72      3.29 o 
   1  -5  10      824.71      761.72      9.44 o 
   2  -5  10      164.33      158.53      2.65 o 
   3  -5  10        0.02       -0.39      0.39 o 
   4  -5  10        0.18        0.67      0.52 o 
   5  -5  10       21.04       18.61      1.26 o 
   6  -5  10       25.58       21.40      1.47 o 
   7  -5  10       12.04       12.49      1.43 o 
  -8  -4  10        0.87        0.80      0.92 o 
  -7  -4  10       12.14       13.59      1.30 o 
  -6  -4  10        0.43        1.65      0.74 o 
  -5  -4  10        0.32        0.88      0.46 o 
  -4  -4  10       30.34       26.96      0.92 o 
  -3  -4  10      168.91      148.80      2.69 o 
  -2  -4  10       11.05       11.33      0.71 o 
  -1  -4  10       69.89       65.64      2.23 o 
   0  -4  10        0.02        0.46      0.18 o 
   1  -4  10       33.00       31.92      1.26 o 
   2  -4  10        6.50        5.07      0.51 o 
   3  -4  10      166.29      158.00      3.06 o 
   4  -4  10      132.68      134.73      2.88 o 
   5  -4  10        0.00        0.56      0.58 o 
   6  -4  10       34.11       33.88      1.76 o 
   7  -4  10        4.07        5.42      1.15 o 
  -8  -3  10       70.58       70.16      3.94 o 
  -7  -3  10      117.35      129.46      4.07 o 
  -6  -3  10       53.07       57.45      2.39 o 
  -5  -3  10       60.82       52.94      1.35 o 
  -4  -3  10       47.26       55.37      1.35 o 
  -3  -3  10        0.02        0.00      0.40 o 
  -2  -3  10       33.97       24.15      0.70 o 
  -1  -3  10        5.08        8.00      0.48 o 
   0  -3  10      452.02      453.71      7.27 o 
   1  -3  10      101.01      104.14      1.89 o 
   2  -3  10      138.44      124.38      2.18 o 
   3  -3  10      134.06      129.69      2.65 o 
   4  -3  10       45.87       48.24      2.41 o 
   5  -3  10        0.04       -0.50      0.62 o 
   6  -3  10        2.95        1.65      0.80 o 
   7  -3  10        1.55        1.36      0.97 o 
  -8  -2  10        8.56        7.75      1.22 o 
  -7  -2  10        0.69       -0.30      0.62 o 
  -6  -2  10       22.94       25.54      2.42 o 
  -5  -2  10        4.20        6.37      0.64 o 
  -4  -2  10        1.34        3.35      0.35 o 
  -3  -2  10      116.65      122.78      3.33 o 
  -2  -2  10       95.79       91.84      8.29 o 
  -1  -2  10      116.25       98.80      1.84 o 
   0  -2  10       27.80       26.68      1.22 o 
   1  -2  10       43.85       44.96      1.44 o 
   2  -2  10        9.76        9.26      0.63 o 
   3  -2  10        0.06       -0.07      0.48 o 
   4  -2  10       21.30       21.71      1.57 o 
   5  -2  10        1.91        0.84      0.66 o 
   6  -2  10        4.51        5.02      1.04 o 
  -8  -1  10       36.58       40.98      2.27 o 
  -7  -1  10       99.26      100.61      4.29 o 
  -6  -1  10       88.14       79.43      3.46 o 
  -5  -1  10       10.98        9.60      0.71 o 
  -4  -1  10        1.09        0.20      1.06 o 
  -3  -1  10       99.46       86.58      3.17 o 
  -2  -1  10       15.39       16.55      3.02 o 
  -1  -1  10      100.85      104.07      3.62 o 
   0  -1  10       88.21       86.25      1.45 o 
   1  -1  10       68.51       70.40      1.42 o 
   2  -1  10       19.98       20.09      0.96 o 
   3  -1  10       88.33       82.51      2.46 o 
   4  -1  10        7.84        7.37      0.86 o 
   5  -1  10        2.20        3.01      0.83 o 
   6  -1  10        0.30        0.53      0.92 o 
  -8   0  10       19.77       23.12      2.13 o 
  -7   0  10        0.02       -0.39      0.72 o 
  -6   0  10       13.61       14.46      1.04 o 
  -5   0  10      110.19      107.14      2.68 o 
  -4   0  10      108.48      123.79      3.79 o 
  -3   0  10      161.18      161.82      4.34 o 
  -2   0  10      197.73      188.57      4.46 o 
  -1   0  10       87.33       85.23      4.08 o 
   0   0  10      101.39       94.95      1.70 o 
   1   0  10        5.55        5.49      0.88 o 
   2   0  10        0.83        0.28      0.48 o 
   3   0  10        4.00        3.94      0.94 o 
   4   0  10        4.84        4.09      0.89 o 
   5   0  10        2.39        2.72      0.94 o 
  -8   1  10       58.33       64.71      3.09 o 
  -7   1  10       24.78       25.42      2.02 o 
  -6   1  10       22.08       21.04      2.11 o 
  -5   1  10       10.07        8.44      0.74 o 
  -4   1  10        2.97        3.10      0.39 o 
  -3   1  10        3.85        3.31      0.39 o 
  -2   1  10        8.11        6.88      0.44 o 
  -1   1  10        0.27        0.04      0.34 o 
   0   1  10       29.22       33.57      1.62 o 
   1   1  10       67.18       68.33      2.25 o 
   2   1  10       23.83       25.87      1.45 o 
   3   1  10        1.61        3.14      0.82 o 
   4   1  10        6.47        5.61      1.06 o 
   5   1  10        2.33        3.90      1.07 o 
  -8   2  10       35.86       39.92      2.75 o 
  -7   2  10       13.46       12.82      1.96 o 
  -6   2  10        1.70        2.71      0.85 o 
  -5   2  10       20.47       22.64      1.27 o 
  -4   2  10      152.51      156.96      3.25 o 
  -3   2  10       53.29       55.38      1.39 o 
  -2   2  10       34.69       30.42      1.13 o 
  -1   2  10      108.63       99.20      2.52 o 
   0   2  10       86.73       85.66      2.59 o 
   1   2  10       62.57       66.21      3.83 o 
   2   2  10       11.46       12.54      1.18 o 
   3   2  10        6.70        6.45      1.09 o 
   4   2  10       12.04       13.92      1.47 o 
  -7   3  10       37.19       45.02      2.66 o 
  -6   3  10        1.52        1.06      0.85 o 
  -5   3  10       21.73       25.53      1.71 o 
  -4   3  10       36.87       35.23      1.50 o 
  -3   3  10        0.87        2.08      0.63 o 
  -2   3  10       13.92       15.32      1.25 o 
  -1   3  10        2.49        3.06      0.79 o 
   0   3  10       14.34       16.15      1.67 o 
   1   3  10       13.30       12.46      1.11 o 
   2   3  10        0.07       -0.73      0.73 o 
   3   3  10        1.30       -0.11      0.79 o 
  -6   4  10       14.28       12.00      1.37 o 
  -5   4  10        5.33        5.56      1.16 o 
  -4   4  10        9.66       10.25      1.28 o 
  -3   4  10       84.67       89.28      3.20 o 
  -2   4  10      100.94      109.34      3.53 o 
  -1   4  10       23.74       20.41      1.61 o 
   0   4  10       38.58       36.15      1.92 o 
   1   4  10      121.78      131.76      4.27 o 
  -4   5  10        3.13        5.01      1.16 o 
  -3   5  10       13.28       14.98      2.26 o 
  -2   5  10       11.54       13.87      1.81 o 
  -1   5  10       39.14       44.34      2.18 o 
  -1 -13  11        7.17        7.47      1.34 o 
   0 -13  11        2.30        2.28      1.04 o 
   1 -13  11        0.00       -0.86      0.86 o 
   2 -13  11        0.11        0.49      1.13 o 
   3 -13  11       13.14        9.94      1.74 o 
   4 -13  11        0.25       -0.60      1.49 o 
  -3 -12  11       14.87       13.90      1.58 o 
  -2 -12  11       29.29       33.88      2.17 o 
  -1 -12  11       16.45       17.48      1.65 o 
   0 -12  11       35.85       48.65      2.52 o 
   1 -12  11        8.14       10.33      1.38 o 
   2 -12  11        1.05        0.57      2.09 o 
   3 -12  11       22.39       23.60      1.84 o 
   4 -12  11        0.00       -0.87      0.87 o 
   5 -12  11       27.94       29.12      7.54 o 
  -4 -11  11        0.00        0.01      0.84 o 
  -3 -11  11        4.15        3.54      1.06 o 
  -2 -11  11        0.32       -0.52      0.75 o 
  -1 -11  11        0.05       -0.08      0.81 o 
   0 -11  11        5.69        5.80      1.22 o 
   1 -11  11       37.25       40.62      2.17 o 
   2 -11  11       15.18       14.29      1.38 o 
   3 -11  11       40.88       38.04      2.79 o 
   4 -11  11       50.97       56.73      2.75 o 
   5 -11  11       13.38       18.68      2.48 o 
   6 -11  11       11.92       11.71      1.79 o 
  -5 -10  11        0.30       -0.72      0.98 o 
  -4 -10  11       15.64       21.45      1.69 o 
  -3 -10  11       37.82       42.87      2.25 o 
  -2 -10  11       11.52       12.88      1.28 o 
  -1 -10  11       67.38       71.49      3.31 o 
   0 -10  11        5.76        6.87      1.33 o 
   1 -10  11        9.90        8.00      1.07 o 
   2 -10  11       14.13       14.27      1.31 o 
   3 -10  11        1.29        0.41      0.91 o 
   4 -10  11        1.69        1.15      0.82 o 
   5 -10  11        3.02        2.53      1.04 o 
   6 -10  11       16.45       15.75      1.45 o 
   7 -10  11        3.26        4.00      1.21 o 
  -6  -9  11       62.68       65.34      3.30 o 
  -5  -9  11       10.72       11.93      1.31 o 
  -4  -9  11       17.98       19.43      1.53 o 
  -3  -9  11        9.89        9.45      1.07 o 
  -2  -9  11       20.34       20.25      1.46 o 
  -1  -9  11       38.85       38.99      1.83 o 
   0  -9  11        8.23        7.91      0.97 o 
   1  -9  11       15.06       16.39      1.30 o 
   2  -9  11        0.61       -0.14      0.63 o 
   3  -9  11       99.64       99.00      2.88 o 
   4  -9  11       31.21       30.29      1.83 o 
   5  -9  11       19.63       26.16      1.59 o 
   6  -9  11        4.34        4.66      0.95 o 
   7  -9  11        7.61        8.59      1.18 o 
  -6  -8  11        0.02       -0.45      0.82 o 
  -5  -8  11        1.53        1.02      0.78 o 
  -4  -8  11        0.88        0.90      0.73 o 
  -3  -8  11       10.60       12.55      1.56 o 
  -2  -8  11       51.99       54.10      1.92 o 
  -1  -8  11       33.64       35.53      1.70 o 
   0  -8  11      125.67      124.64      3.03 o 
   1  -8  11        0.30       -0.42      0.53 o 
   2  -8  11       31.45       31.09      1.65 o 
   3  -8  11       11.55       12.08      1.04 o 
   4  -8  11        1.61        0.96      0.71 o 
   5  -8  11        3.31        2.32      0.78 o 
   6  -8  11        6.47        7.63      1.03 o 
   7  -8  11       13.96       11.71      1.31 o 
  -7  -7  11        6.98       10.08      1.55 o 
  -6  -7  11       53.89       59.02      2.33 o 
  -5  -7  11      169.73      170.85      3.99 o 
  -4  -7  11       29.99       27.61      1.61 o 
  -3  -7  11        0.03       -0.30      0.51 o 
  -2  -7  11       22.87       22.07      1.12 o 
  -1  -7  11       12.25       13.00      0.81 o 
   0  -7  11       58.20       55.43      1.50 o 
   1  -7  11        3.99        5.05      0.73 o 
   2  -7  11      111.14      113.34      2.43 o 
   3  -7  11      220.86      211.08      3.92 o 
   4  -7  11       90.47       92.64      2.75 o 
   5  -7  11        0.02       -0.14      0.64 o 
   6  -7  11        4.11        4.66      0.88 o 
   7  -7  11        3.90        4.21      0.99 o 
  -7  -6  11        1.61        1.11      0.86 o 
  -6  -6  11       20.44       17.67      1.57 o 
  -5  -6  11        2.01        3.38      0.73 o 
  -4  -6  11       23.27       20.33      1.21 o 
  -3  -6  11       18.44       21.55      1.05 o 
  -2  -6  11       16.86       21.25      0.95 o 
  -1  -6  11       65.55       61.75      1.50 o 
   0  -6  11       20.92       15.89      0.77 o 
   1  -6  11        4.95        5.47      0.58 o 
   2  -6  11       11.00       10.25      0.82 o 
   3  -6  11       10.08       10.86      0.91 o 
   4  -6  11        4.61        5.49      0.80 o 
   5  -6  11       26.52       27.01      1.53 o 
   6  -6  11       29.52       30.59      1.77 o 
   7  -6  11        4.08        3.03      0.93 o 
  -7  -5  11       21.23       24.88      1.63 o 
  -6  -5  11       38.99       42.05      1.92 o 
  -5  -5  11      176.02      188.03      3.88 o 
  -4  -5  11      381.43      381.28      5.73 o 
  -3  -5  11      126.82      118.78      2.20 o 
  -2  -5  11       21.19       17.11      0.79 o 
  -1  -5  11       12.52       13.93      0.61 o 
   0  -5  11        0.59        0.61      0.31 o 
   1  -5  11       10.27       10.54      0.64 o 
   2  -5  11       57.21       63.39      1.49 o 
   3  -5  11       36.67       39.93      1.50 o 
   4  -5  11       29.75       28.27      1.46 o 
   5  -5  11       85.48       87.29      2.42 o 
   6  -5  11       15.26       14.52      1.26 o 
   7  -5  11        2.08        4.10      1.09 o 
  -8  -4  11        2.81        1.79      1.06 o 
  -7  -4  11        3.33        5.95      0.97 o 
  -6  -4  11        0.69        1.36      0.59 o 
  -5  -4  11       26.20       30.14      1.51 o 
  -4  -4  11       10.39       10.59      0.64 o 
  -3  -4  11       32.67       29.95      0.87 o 
  -2  -4  11       50.14       44.94      1.93 o 
  -1  -4  11        0.60        0.02      0.37 o 
   0  -4  11       72.47       70.49      1.51 o 
   1  -4  11      150.18      130.51      2.17 o 
   2  -4  11        2.20        3.59      0.52 o 
   3  -4  11       23.88       24.66      1.28 o 
   4  -4  11       12.21       12.99      1.07 o 
   5  -4  11        4.19        4.59      0.87 o 
   6  -4  11        0.08        0.12      0.75 o 
  -8  -3  11        7.91        5.34      2.22 o 
  -7  -3  11        6.53        8.23      1.09 o 
  -6  -3  11       51.63       52.81      1.83 o 
  -5  -3  11      137.34      142.29      2.94 o 
  -4  -3  11      185.25      173.53      3.40 o 
  -3  -3  11      249.81      230.21      5.91 o 
  -2  -3  11       15.20       13.97      0.86 o 
  -1  -3  11        6.07        8.74      1.42 o 
   0  -3  11        0.52        0.88      0.21 o 
   1  -3  11      115.73      111.22      1.93 o 
   2  -3  11       81.75       80.22      1.68 o 
   3  -3  11       26.16       27.47      1.35 o 
   4  -3  11       39.46       42.88      1.74 o 
   5  -3  11       31.65       36.59      1.84 o 
   6  -3  11       13.99       15.89      1.54 o 
  -8  -2  11        0.08        0.39      0.80 o 
  -7  -2  11        0.54        1.61      0.81 o 
  -6  -2  11        1.03        1.59      1.51 o 
  -5  -2  11        1.04        1.37      0.52 o 
  -4  -2  11       25.92       22.17      1.37 o 
  -3  -2  11       10.84       11.03      0.85 o 
  -2  -2  11       28.79       32.75      2.53 o 
  -1  -2  11       28.94       27.58      1.81 o 
   0  -2  11       25.31       22.35      0.71 o 
   1  -2  11       62.89       59.04      2.29 o 
   2  -2  11      109.15      104.00      3.36 o 
   3  -2  11        7.32       10.27      0.94 o 
   4  -2  11       14.63       16.89      1.23 o 
   5  -2  11       13.40       17.02      1.49 o 
  -8  -1  11        7.70        9.14      1.49 o 
  -7  -1  11       39.83       44.19      2.35 o 
  -6  -1  11       24.87       26.86      1.44 o 
  -5  -1  11       47.96       48.22      1.39 o 
  -4  -1  11       82.43       84.20      2.87 o 
  -3  -1  11       55.05       49.77      5.13 o 
  -2  -1  11      110.28      111.19      4.25 o 
  -1  -1  11       21.78       21.27      2.74 o 
   0  -1  11       17.74       21.12      0.85 o 
   1  -1  11        3.30        2.45      0.45 o 
   2  -1  11       29.68       30.72      1.32 o 
   3  -1  11       71.01       68.48      2.05 o 
   4  -1  11       49.11       52.18      1.97 o 
   5  -1  11       28.76       38.79      2.26 o 
  -7   0  11        9.04        7.97      1.16 o 
  -6   0  11        6.34        6.73      0.94 o 
  -5   0  11        0.15        0.10      0.52 o 
  -4   0  11        8.83        9.74      0.72 o 
  -3   0  11       10.56       10.75      0.86 o 
  -2   0  11       49.46       54.83      1.94 o 
  -1   0  11       15.64       16.50      0.70 o 
   0   0  11        2.73        2.62      0.52 o 
   1   0  11       32.85       31.09      1.24 o 
   2   0  11       46.01       47.49      1.89 o 
   3   0  11       50.65       48.89      1.84 o 
   4   0  11       27.33       32.22      1.94 o 
  -7   1  11        8.86        8.99      1.37 o 
  -6   1  11       37.79       39.54      2.11 o 
  -5   1  11        4.54        4.49      0.63 o 
  -4   1  11       13.61       14.23      0.74 o 
  -3   1  11      149.62      153.38      3.02 o 
  -2   1  11      125.27      126.29      2.49 o 
  -1   1  11       44.59       46.78      1.38 o 
   0   1  11       31.21       30.18      1.48 o 
   1   1  11       13.75       13.78      1.31 o 
   2   1  11        8.36        7.77      1.01 o 
   3   1  11        4.48        2.18      0.82 o 
  -6   2  11       32.45       37.01      6.64 o 
  -5   2  11       20.42       21.79      4.37 o 
  -4   2  11        4.17        5.17      0.62 o 
  -3   2  11       16.93       14.90      0.78 o 
  -2   2  11        0.74        0.75      0.43 o 
  -1   2  11       28.79       31.33      1.58 o 
   0   2  11       64.39       68.04      2.45 o 
   1   2  11        6.64        5.81      0.90 o 
   2   2  11       23.08       22.84      2.09 o 
  -5   3  11        0.33        0.04      0.72 o 
  -4   3  11       14.82       19.45      1.49 o 
  -3   3  11        0.78        1.46      0.72 o 
  -2   3  11       58.67       58.45      4.18 o 
  -1   3  11       46.99       52.05      2.38 o 
   0   3  11        2.45        2.46      0.80 o 
   1   3  11       31.46       39.28      2.36 o 
  -3   4  11        4.95        4.22      0.94 o 
   0 -13  12        1.90        0.74      1.07 o 
   1 -13  12        0.10        0.62      1.02 o 
   2 -13  12        2.05       -0.04      1.09 o 
   3 -13  12        8.54       10.58      1.43 o 
  -2 -12  12       27.97       33.44      3.18 o 
  -1 -12  12       24.30       29.06      2.54 o 
   0 -12  12       29.79       29.62      2.00 o 
   1 -12  12       18.88       22.20      2.70 o 
   2 -12  12       11.46       15.35      1.57 o 
   3 -12  12        8.52        6.37      1.32 o 
   4 -12  12        7.54        5.68      1.25 o 
  -3 -11  12        2.63        2.52      1.00 o 
  -2 -11  12        0.01        1.31      0.92 o 
  -1 -11  12        1.62        2.62      0.94 o 
   0 -11  12        1.77        1.41      0.79 o 
   1 -11  12        5.56        7.18      1.22 o 
   2 -11  12        0.47       -0.08      0.75 o 
   3 -11  12        1.88        0.84      1.00 o 
   4 -11  12        0.03       -0.62      0.86 o 
   5 -11  12       13.36       11.74      1.50 o 
  -4 -10  12       23.11       24.92      1.83 o 
  -3 -10  12       13.20       14.42      1.39 o 
  -2 -10  12        7.61        7.51      1.06 o 
  -1 -10  12       49.03       47.61      2.19 o 
   0 -10  12       22.56       24.17      1.66 o 
   1 -10  12       47.35       47.40      2.23 o 
   2 -10  12       38.64       38.51      3.00 o 
   3 -10  12       10.11       11.82      1.30 o 
   4 -10  12       10.38        8.36      1.19 o 
   5 -10  12        0.68       -0.66      0.86 o 
   6 -10  12        2.76        2.20      1.09 o 
  -5  -9  12        0.01       -0.82      0.82 o 
  -4  -9  12       18.71       17.33      1.50 o 
  -3  -9  12       23.23       22.56      1.63 o 
  -2  -9  12        7.68        7.68      1.00 o 
  -1  -9  12       35.22       28.02      1.87 o 
   0  -9  12       28.30       26.65      1.58 o 
   1  -9  12        0.28        0.44      0.71 o 
   2  -9  12        4.73        4.57      0.89 o 
   3  -9  12        1.88        1.21      0.81 o 
   4  -9  12       10.81       11.70      1.87 o 
   5  -9  12       56.78       57.42      2.68 o 
   6  -9  12       14.87       16.83      1.48 o 
  -6  -8  12        0.12        0.27      0.82 o 
  -5  -8  12       40.65       40.89      2.15 o 
  -4  -8  12       34.02       34.49      2.90 o 
  -3  -8  12       29.12       29.76      1.67 o 
  -2  -8  12        1.23        0.56      0.83 o 
  -1  -8  12       49.27       52.96      1.88 o 
   0  -8  12      105.89      109.61      2.79 o 
   1  -8  12       33.12       36.26      1.71 o 
   2  -8  12        0.02       -0.54      0.63 o 
   3  -8  12        2.00        2.26      0.76 o 
   4  -8  12       29.30       32.81      1.69 o 
   5  -8  12        1.68        0.73      0.78 o 
   6  -8  12        0.01       -0.72      0.72 o 
  -6  -7  12       51.87       58.74      2.35 o 
  -5  -7  12        5.00        4.89      0.90 o 
  -4  -7  12       14.97       17.11      1.26 o 
  -3  -7  12      104.64      110.11      2.79 o 
  -2  -7  12      111.40      109.08      2.66 o 
  -1  -7  12       62.94       59.42      1.62 o 
   0  -7  12      115.86      102.10      2.22 o 
   1  -7  12       30.96       29.37      1.61 o 
   2  -7  12       27.25       28.89      1.58 o 
   3  -7  12        2.42        2.39      0.67 o 
   4  -7  12        0.72        1.40      0.70 o 
   5  -7  12        0.06       -0.18      0.72 o 
   6  -7  12        4.45        3.59      1.36 o 
  -6  -6  12        1.71        2.66      0.80 o 
  -5  -6  12       11.14       11.49      1.08 o 
  -4  -6  12       15.39       14.26      1.39 o 
  -3  -6  12       18.98       19.62      0.99 o 
  -2  -6  12        4.73        5.12      0.66 o 
  -1  -6  12        5.67        6.33      0.58 o 
   0  -6  12      113.24      104.56      2.09 o 
   1  -6  12       66.72       58.85      1.74 o 
   2  -6  12        6.69        6.55      0.72 o 
   3  -6  12        2.31        1.95      0.61 o 
   4  -6  12        0.00       -0.30      0.60 o 
   5  -6  12        0.13       -0.41      0.66 o 
   6  -6  12        6.20        6.70      1.07 o 
  -7  -5  12        6.14        5.75      1.01 o 
  -6  -5  12        5.90        7.86      0.98 o 
  -5  -5  12       40.33       41.23      1.63 o 
  -4  -5  12       30.01       31.46      1.22 o 
  -3  -5  12      135.55      139.55      2.80 o 
  -2  -5  12      152.56      140.00      2.70 o 
  -1  -5  12      106.91       95.66      2.03 o 
   0  -5  12       14.91       17.57      0.75 o 
   1  -5  12       65.16       60.85      1.51 o 
   2  -5  12        2.59        3.92      0.60 o 
   3  -5  12        2.03        1.18      0.58 o 
   4  -5  12        6.94        7.05      0.86 o 
   5  -5  12        1.69        0.75      0.72 o 
   6  -5  12        6.51        5.67      1.09 o 
  -7  -4  12        3.39        3.81      1.16 o 
  -6  -4  12        2.37        2.92      0.86 o 
  -5  -4  12        0.12        0.83      0.76 o 
  -4  -4  12        1.80        1.84      0.65 o 
  -3  -4  12        3.50        2.41      0.39 o 
  -2  -4  12        4.42        3.05      1.81 o 
  -1  -4  12       21.79       20.27      1.83 o 
   0  -4  12       17.55       18.67      0.77 o 
   1  -4  12        0.94        1.59      0.41 o 
   2  -4  12        0.02        0.11      0.46 o 
   3  -4  12        5.36        4.57      0.70 o 
   4  -4  12        1.68        1.24      0.66 o 
   5  -4  12        1.42        1.11      0.76 o 
  -7  -3  12        9.42        7.82      1.96 o 
  -6  -3  12       26.08       33.66      2.10 o 
  -5  -3  12       27.86       32.09      1.22 o 
  -4  -3  12       46.10       50.50      1.23 o 
  -3  -3  12       29.66       33.47      1.43 o 
  -2  -3  12      109.55      104.55      7.84 o 
  -1  -3  12       64.70       61.91      1.92 o 
   0  -3  12       89.68       91.62      1.77 o 
   1  -3  12       19.21       22.50      0.99 o 
   2  -3  12       19.11       18.38      1.07 o 
   3  -3  12        1.54        1.36      0.59 o 
   4  -3  12        0.75        1.01      0.71 o 
   5  -3  12       13.07       12.79      1.24 o 
  -7  -2  12        0.07       -0.72      0.72 o 
  -6  -2  12       13.34       15.75      1.37 o 
  -5  -2  12       13.72       15.56      0.88 o 
  -4  -2  12        0.24        0.60      0.56 o 
  -3  -2  12        0.67        0.90      1.81 o 
  -2  -2  12        5.89        7.84      2.41 o 
  -1  -2  12        0.11        0.64      0.56 o 
   0  -2  12       19.50       23.41      1.16 o 
   1  -2  12        0.04        0.29      0.36 o 
   2  -2  12        0.32       -0.47      0.47 o 
   3  -2  12       18.96       22.61      1.32 o 
   4  -2  12        5.35        4.71      0.92 o 
  -7  -1  12       22.19       24.81      4.22 o 
  -6  -1  12        0.65        0.75      0.64 o 
  -5  -1  12       39.77       40.63      1.27 o 
  -4  -1  12       25.19       26.54      1.41 o 
  -3  -1  12        7.50        8.14      2.41 o 
  -2  -1  12       15.85       17.79      2.23 o 
  -1  -1  12      242.04      246.27      4.96 o 
   0  -1  12      172.53      179.64      3.09 o 
   1  -1  12       90.49       96.34      2.52 o 
   2  -1  12       33.00       36.29      2.42 o 
   3  -1  12        0.19        0.01      0.63 o 
  -6   0  12       18.88       21.20      2.26 o 
  -5   0  12      148.19      160.87      3.36 o 
  -4   0  12       70.63       73.67      1.62 o 
  -2   0  12       16.87       19.25      1.28 o 
  -1   0  12       52.88       51.18      1.60 o 
   0   0  12       31.90       31.78      1.94 o 
   1   0  12        1.08        0.55      0.61 o 
   2   0  12        5.72        6.16      1.18 o 
   3   0  12        3.94        2.99      1.03 o 
  -6   1  12        0.21        0.34      0.75 o 
  -5   1  12        1.56        2.69      0.57 o 
  -4   1  12       28.12       29.14      1.39 o 
  -3   1  12        1.78        1.21      0.39 o 
  -2   1  12        1.16        0.87      0.38 o 
  -1   1  12       13.69       14.30      0.93 o 
   0   1  12      146.46      149.38      3.88 o 
   1   1  12       86.70       93.28      3.06 o 
  -4   2  12       31.68       30.79      2.56 o 
  -3   2  12       31.11       30.25      1.96 o 
  -2   2  12       48.61       49.69      2.13 o 
  -1   2  12       30.31       32.89      1.72 o 
   0   2  12       13.65       12.54      1.96 o 
  -1 -12  13       15.76       14.63      1.56 o 
   0 -12  13        0.00       -0.31      0.90 o 
   1 -12  13       12.60       12.13      1.46 o 
   2 -12  13        4.66        4.08      1.12 o 
   3 -12  13        7.91        7.28      2.13 o 
  -2 -11  13        8.02        6.96      1.21 o 
  -1 -11  13        0.05       -0.37      0.80 o 
   0 -11  13        1.07        2.35      0.87 o 
   1 -11  13        1.97        1.38      0.86 o 
   2 -11  13       13.79       12.19      1.39 o 
   3 -11  13        2.99        1.40      1.00 o 
   4 -11  13        0.18       -0.30      0.90 o 
  -3 -10  13       14.03       14.91      1.42 o 
  -2 -10  13        5.08        7.31      1.37 o 
  -1 -10  13       54.50       53.01      2.26 o 
   0 -10  13        3.96        4.75      0.92 o 
   1 -10  13        8.65        9.07      1.13 o 
   2 -10  13       40.59       42.75      2.19 o 
   3 -10  13        8.75        8.18      1.22 o 
   4 -10  13        0.52       -0.31      0.96 o 
  -4  -9  13        7.15        9.01      1.15 o 
  -3  -9  13        0.22        0.57      0.74 o 
  -2  -9  13       31.25       32.94      1.78 o 
  -1  -9  13       55.07       55.63      2.09 o 
   0  -9  13       21.74       21.86      1.48 o 
   1  -9  13       24.91       24.37      1.58 o 
   2  -9  13       16.32       17.40      1.48 o 
   3  -9  13       22.26       24.07      1.71 o 
   4  -9  13        9.09        8.24      1.19 o 
   5  -9  13        9.04        9.73      1.34 o 
  -5  -8  13       17.67       18.41      2.49 o 
  -4  -8  13       22.17       24.33      1.59 o 
  -3  -8  13        0.90        0.34      0.87 o 
  -2  -8  13        5.19        5.55      0.86 o 
  -1  -8  13        0.75        2.62      0.67 o 
   0  -8  13       11.99       12.63      1.11 o 
   1  -8  13       13.43       12.95      1.16 o 
   2  -8  13       46.08       42.60      2.02 o 
   3  -8  13       40.44       38.64      2.01 o 
   4  -8  13        0.00       -0.13      0.76 o 
   5  -8  13        0.19        1.45      0.82 o 
  -5  -7  13        0.46        1.30      0.77 o 
  -4  -7  13        1.20        0.86      0.66 o 
  -3  -7  13        0.37        0.12      0.60 o 
  -2  -7  13        8.80        5.80      0.88 o 
  -1  -7  13      107.07      101.13      2.52 o 
   0  -7  13       92.50       84.24      2.30 o 
   1  -7  13       60.36       64.76      2.08 o 
   2  -7  13       23.07       25.22      1.50 o 
   3  -7  13       14.66       15.77      1.37 o 
   4  -7  13        8.39        8.13      1.02 o 
   5  -7  13        0.28        1.02      0.75 o 
  -6  -6  13        8.96       13.48      1.52 o 
  -5  -6  13       32.25       34.83      2.81 o 
  -4  -6  13       16.91       16.36      1.33 o 
  -3  -6  13       28.68       28.97      1.31 o 
  -2  -6  13        8.04        6.67      0.71 o 
  -1  -6  13        5.54        4.82      0.60 o 
   0  -6  13        0.16       -0.30      0.52 o 
   1  -6  13        5.32        3.72      0.70 o 
   2  -6  13        5.45        4.70      0.70 o 
   3  -6  13        0.01       -0.07      0.58 o 
   4  -6  13        3.39        1.08      0.70 o 
   5  -6  13        0.01       -0.04      0.74 o 
  -6  -5  13       77.04       81.21      2.93 o 
  -5  -5  13       35.67       35.79      2.11 o 
  -4  -5  13        1.50        2.48      0.74 o 
  -3  -5  13        5.80        7.11      0.67 o 
  -2  -5  13        0.31        0.50      0.39 o 
  -1  -5  13        4.81        5.32      0.70 o 
   0  -5  13       35.61       33.52      1.22 o 
   1  -5  13       36.32       34.85      1.29 o 
   2  -5  13      108.40      118.61      3.55 o 
   3  -5  13       36.30       42.67      1.80 o 
   4  -5  13        3.95        3.63      0.82 o 
  -6  -4  13        2.71        2.85      0.88 o 
  -5  -4  13        1.85        2.27      0.89 o 
  -4  -4  13        0.55        0.50      0.54 o 
  -3  -4  13        0.54        0.50      0.57 o 
  -2  -4  13       25.44       28.39      1.81 o 
  -1  -4  13       15.73       17.68      0.70 o 
   0  -4  13        0.80        0.90      0.36 o 
   1  -4  13        0.85        0.88      0.51 o 
   2  -4  13        0.01        0.39      0.61 o 
   3  -4  13       45.05       47.39      1.80 o 
   4  -4  13        0.62        1.01      0.73 o 
  -6  -3  13      119.25      128.96      3.55 o 
  -5  -3  13       90.01       91.55      2.35 o 
  -4  -3  13       10.80       10.71      0.61 o 
  -3  -3  13        2.83        2.11      2.11 o 
  -2  -3  13        1.59        4.52      2.11 o 
  -1  -3  13        2.76        2.78      0.94 o 
   0  -3  13        2.64        2.45      0.68 o 
   1  -3  13       79.70       85.18      2.01 o 
   2  -3  13      104.45      105.48      2.81 o 
   3  -3  13      161.69      172.93      4.05 o 
  -6  -2  13        3.03        2.56      0.85 o 
  -5  -2  13        4.38        7.37      0.74 o 
  -4  -2  13        4.21        2.71      2.11 o 
  -3  -2  13       66.28       62.13      6.03 o 
  -2  -2  13       35.55       38.30      5.13 o 
  -1  -2  13        1.27        1.99      1.10 o 
   0  -2  13       10.42        9.90      0.90 o 
   1  -2  13       20.78       20.28      1.83 o 
   2  -2  13       12.49       14.45      1.48 o 
   3  -2  13       12.47       12.47      1.38 o 
  -5  -1  13        0.46        0.54      1.06 o 
  -3  -1  13        4.32        0.60      1.81 o 
  -2  -1  13        7.42        7.54      2.71 o 
  -1  -1  13        0.00       -0.15      0.41 o 
   0  -1  13        2.94        4.45      0.53 o 
   1  -1  13       12.01       11.65      1.08 o 
   2  -1  13       66.76       73.07      3.66 o 
  -4   0  13        0.16        0.30      0.43 o 
  -3   0  13        2.45        2.11      0.60 o 
  -2   0  13        7.49        7.17      0.75 o 
  -1   0  13       23.12       24.58      1.06 o 
   0   0  13       27.81       30.13      1.54 o 
   0 -11  14        0.17        0.13      0.78 o 
   1 -11  14       10.85       10.38      1.61 o 
  -2 -10  14       28.22       31.22      3.35 o 
  -1 -10  14        4.66        3.78      0.94 o 
   0 -10  14        8.68        9.82      1.17 o 
   1 -10  14       13.22       14.75      1.36 o 
   2 -10  14        5.85        7.23      1.17 o 
   3 -10  14        0.14        0.68      0.87 o 
  -3  -9  14        3.42        2.32      0.90 o 
  -2  -9  14        1.23        2.53      0.76 o 
  -1  -9  14        2.85        3.12      0.86 o 
   0  -9  14        0.86        1.04      0.65 o 
   1  -9  14        2.70        1.26      0.78 o 
   2  -9  14       19.27       17.01      1.42 o 
   3  -9  14        6.82        5.99      1.38 o 
  -4  -8  14        6.40        7.49      1.27 o 
  -3  -8  14        8.88       10.41      1.25 o 
  -2  -8  14       12.02       14.09      1.43 o 
  -1  -8  14       25.99       23.54      3.06 o 
   0  -8  14        4.00        2.16      0.79 o 
   1  -8  14       17.66       17.44      1.59 o 
   2  -8  14       17.78       16.94      1.39 o 
   3  -8  14        2.12        1.35      0.84 o 
  -4  -7  14       83.72       92.10      3.58 o 
  -3  -7  14       23.47       22.77      1.67 o 
  -2  -7  14        0.32        0.60      0.67 o 
  -1  -7  14        1.25        0.18      0.81 o 
   0  -7  14        0.00        0.67      0.69 o 
   1  -7  14        0.46        0.15      0.77 o 
   2  -7  14        8.49       12.10      1.21 o 
   3  -7  14        2.55        3.16      0.86 o 
  -4  -6  14        0.62       -0.67      0.67 o 
  -3  -6  14        5.65        6.40      0.89 o 
  -2  -6  14        3.01        2.12      0.66 o 
  -1  -6  14        5.31        4.55      0.67 o 
   0  -6  14       18.13       18.37      1.43 o 
   1  -6  14        2.51        2.08      0.79 o 
   2  -6  14       19.34       22.36      1.70 o 
   3  -6  14       25.00       28.96      2.13 o 
  -4  -5  14      109.78      116.30      2.66 o 
  -3  -5  14      123.37      122.99      2.52 o 
  -2  -5  14       21.58       20.54      0.89 o 
  -1  -5  14        9.44        9.69      0.99 o 
   0  -5  14        1.50        1.65      0.54 o 
   1  -5  14        0.00       -0.61      0.61 o 
   2  -5  14        0.85       -0.27      0.96 o 
   3  -5  14        0.09       -0.17      0.96 o 
  -4  -4  14        3.47        2.02      0.61 o 
  -3  -4  14       14.84       18.28      1.14 o 
  -2  -4  14        1.03        3.32      2.41 o 
  -1  -4  14       12.46       13.41      1.03 o 
   0  -4  14        0.51        0.68      0.39 o 
   1  -4  14        2.61        3.82      1.13 o 
   2  -4  14       28.96       31.99      1.77 o 
  -4  -3  14       21.09       22.84      3.02 o 
  -3  -3  14        1.70        0.90      2.11 o 
  -2  -3  14       42.40       44.94      5.73 o 
  -1  -3  14       15.78       14.66      0.79 o 
   0  -3  14        2.16        1.24      0.48 o 
   1  -3  14        0.57       -0.24      0.57 o 
  -3  -2  14        1.45        5.73      2.41 o 
  -2  -2  14        4.72        6.64      2.71 o 
  -1  -2  14        3.41        4.70      0.59 o 
   0  -2  14        0.26        0.39      0.68 o 
  -1  -8  15        0.01        0.45      0.89 o 
   0  -8  15       15.22       19.15      1.74 o 
  -1  -7  15       31.73       35.17      3.17 o 
   0  -7  15       15.18       12.10      1.27 o 
  -2  -6  15        4.67        4.27      0.94 o 
  -1  -6  15        2.21        4.50      0.81 o 
   0  -6  15        0.00       -0.60      0.60 o 
                                                 
